# Supplementary material for: Adaptive Evolution of Toll-Like Receptors (TLRs) in the Family Suidae
Source: PLoS One. 2015 Apr 20;10(4):e0124069. doi: 10.1371/journal.pone.0124069 (PMC4404360; doi:10.1371/journal.pone.0124069)
Supplement: S1 File — (ZIP) [file pone.0124069.s002.zip]

Archive with 6 entries (6 files):
- TLR1.fasta
- TLR2.fasta
- TLR3.fasta
- TLR6.fasta
- TLR7.fasta
- TLR8.fasta
