# Supplementary material for: Adaptive Evolution of Toll-Like Receptors (TLRs) in the Family Suidae
Source: PLoS One. 2015 Apr 20;10(4):e0124069. doi: 10.1371/journal.pone.0124069 (PMC4404360; doi:10.1371/journal.pone.0124069)
Supplement: S1 File — (ZIP) [file pone.0124069.s002.zip › TLR1.fasta]

>Sus_celebensis
AGTGAAGTTTTAGTTGACAGATCAAAAACAGGTCTCACCCATGTTCCCAA
AGACCTATCCTTGGAAACGACAATCTTAGATCTATCACAAAACTCTATCT
CTGAGCTTCAGACTTCTGACATCCTCTCACTATCAAAGCTGAGGGTTTTC
ATAATTTCTCATAATAGAATACAGTATCTTGATGTCAGTGTTTTCAGATT
CAACCAGGAACTGGAATACTTGGATTTGTCCCACAACAAGTTGGAGAAGA
TTTCGTGCCACCCTACGCTGAACCTCAAGCACTTGGACCTCTCATTTAAT
GCATTCGATGCCCTGCCCATATGCCAAGAGTTTGGCAGTATGTTTCAACT
AGAATTTCTGGGGTTGAGTGCCACACAGTTACAAAAATCCAGTGTGTTGC
CAATCGCTCATTTGCATATCGGTAAGGTTTTACTTGTCTTAGGAGACTCT
TACGGGGAAAGAGAAGACCCTGAGAGCCTTCAAGACCTTAACACACAGAG
TCTGCACATTGTTTATCCCCCAGGAAAGGAATTTCATTTTATGTTGGACG
TGTCAGTCAGCACCGCAGTAAATCTGGAACTGTCCAATATCAGATGTGTG
CTGGATGCTAACGGATGTCATCACTTCCAAAATGTTCTATTGAAACTTCA
AAAGAACTCAAAGTTATCCAACCTGACTTTGAACAACATTGAAACCACTT
GGAATTCTTTCATTACCACCCTCCAGTTTGTCTGGCATACAAGCATCGAG
TATTTTTCCATTTCCAGTGTAAAACTACAAGGTCAGCTGGACTTCAGAGA
TTTTGATTATTCTGACACGTCACTGAAGGCCTTGTCTCTACACCAAGTTG
TCAGTGAGGTGTTCAGTTTCCCACAAAGTTATATCTATAAAATCTTTTCA
AATATGAACATTCAGTATCTCACAGTGTCTGCCACACACATGGTCCACAT
GGTTTGCCCATCCCAAATTAGCCCATTTCTATATTTGGATTTTTCCAATA
ATGCCTTAACAGACATGGTTTTTAAAAATTGTGCAAACTTGGCTAATTTG
AACACACTCAGTTTACAAATGAATCAGTTAAAAGAACTTGTGAATGTTAT
CCATATGACCAAAGAAATGCAGTCTCTACAGCAATTGGATGTTAGCCAGA
ATACCCTGAGGTATGATGAAAATGAGGGAAGTTGCACTTGGACCGGAAGT
TTATTAAGTTTAAATTTATCTTCAAATATACTCACTGACTCTGTTTTCAG
ATGTTTACCTCCCAGGGTCAAGGTTCTTGATCTTCACAATAACAGAATAA
GGAGCATCCCTAAGGATGTCGCCCATCTGGAAGCTCTGCAAGAACTCAAT
GTTGCTTCCAATTCTTTAGCTCACCTGCCTGGATGTGGTTCCTTTAGCAG
CCTTTCCATTCTGACCATTGACTATAATTCAATTTCCAACCCATCAGCTG
ACTTCTTCCAGAGCTGCCAGAAGATTAGGTCCCTCAAAGCAGGGAACAAT
CCATTCCAATGTACATGTGAGCTAAGAGACTTCATCCAAAGTCTAGGTCA
AGTATCGAGTGACGTGGTAGAGGGTTGGCCTGATTCTTACAAGTGTGAGT
ATCCAGAAAGTTATAAGGGGACTCTGCTCAAGGACTTCCGTGTATCTGAA
TTATCCTGCAACACAGCT
>Sus_cebifrons
AGTGAAGTTTTAGTTGACAGATCAAAAACAGGTCTCACCCATGTTCCCAA
AGACCTATCCTTGGAAACGACAATCTTAGATCTATCACAAAACTCTATCT
CTGAGCTTCAGACTTCTGACATCCTCTCACTATCAAAGCTGAGGGTTTTC
ATAATTTCTCATAATAGAATACAGTATCTTGATGTCAGTGTTTTCAAATT
CAACCAGGAACTGGAATACTTGGATTTGTCCCACAACAAGTTGGAGAAGA
TTTCGTGCCACCCTACGCTGAACCTCAAGCACTTGGACCTCTCATTTAAT
GCATTCGATGCCCTGCCCATATGCCAAGAGTTTGGCAGTATGTTTCAACT
AGAATTTCTGGGGTTGAGTGCCACACAGTTACAAAAATCCAGTGTGTTGC
CAATCGCTCATTTGCATATCGGTAAGGTTTTACTTGTCTTAGGAGACTCT
TACGGGGAAAGAGAAGACCCTGAGAGCCTTCAAGACCTTAACACACAGAG
TCTGCACATTGTTTATCCCCCAGGAAAGGAATTTCATTTTATGTTGGACG
TGTCAGTCAGCACMGCAGTAAATCTGGAACTGTCCAATATCAGATGTGTG
CTGGATGCTAACGGATGTCATCACTTCCAAAATGTTCTATTGAAACTTCA
AAAGAACTCAAAGTTATCCAACCTGACTTTGAACAACATTGAAACCACTT
GGAATTCTTTCATTACCACCCTCCAGTTTGTCTGGCATACAAGCATCGAG
TATTTCTCCATTTCCAGTGTGAAACTACAAGGTCAGCTGGACTTCAGAGA
TTTTGATTATTCTGACACGTCACTGAAGGCCTTGTCTCTACACCAAGTTG
TCAGTGAGGTGTTCAGTTTCCCACAAAGTTATATCTATAAAATCTTTTCA
AATATGAACATTCAGTATCTCACAGTGTCTGCCACACACATGGTCCACAT
GGTTTGCCCATCCCAAATTAGCCCATTTCTATATTTGGATTTTTCCAATA
ATGCCTTAACAGACATGGTTTTTAAAAATTGTGCAAACTTGGCTAATTTG
AACACACTCAGTTTACAAATGAATCAGTTAAAAGAACTTGTGAATGTCAT
CCATATGACCAAAGAAATGCAGTCTCTACAGCAATTGGATGTTAGCCAGA
ATACCCTGAGGTATGATGAAAATGAGGGAAGTTGCACTTGGACCGGAAGT
TTATTAAGTTTAAATTTATCTTCAAATATACTCACTGACTCTGTTTTCAG
ATGTTTACCTCCCAGGRTCAAGGTTCTTGATCTTCACAATAACAGAATAA
GGAGCATCCCTAAGGATGTCGCCCATCTGGAAGCTCTGCAAGAACTCAAT
GTTGCTTCCAATTCTTTAGCTCACCTGCCTGGATGTGGTTCCTTTAGCAG
CCTTTCCATTCTGATCATTGACTATAATTCAATTTCCAACCCATCAGCTG
ACTTCTTCCAGAGCTGCCAGAAGATTAGGTCCCTCAAAGCAGGGAACAAT
CCATTCCAATGTACATGTGASCTAAGAGACTTCATCCAAAGTCTAGGTCA
AGTATCGAGTGACGTGGTAGAGGGTTGGCCTGATTCTTACRAGTGTGAGT
ATCCAGAAAGCTATAAGGGGACTCTGCTCAAGGACTTCCGTGTATCTGAA
TTATCCTGCAACACAGCT
>Sus_barbatus
AGTGAAGTTTTAGTTGACAGATCAAAAACAGGTCTCACCCATGTTCCCAA
AGACCTATCCTTGGAAACGACAATCTTAGATCTATCACAAAACTCTATCT
CTGAGCTTCAGACTTCTGACATCCTCTCACTATCAAAGCTGAGGGTTTTC
ATAATTTCTCATAATAGAATACAGTATCTTGATGTCAGTGTTTTCAAATT
CAACCAGGAACTGGAATACTTGGATTTGTCCCACAACAAGTTGGAGAAGA
TTTCGTGCCACCCTACACTGAACCTCAAGCACTTGGACCTCTCATTTAAT
GCATTYGATGCCCTGCCCATATGCCAAGAGTTTGGCAGTATGTTTCAACT
AGAATTTCTGGGGTTGAGTGCCACACAGTTACAAAAATCCAGTGTGTTGC
CAATCGCTCATTTGCATATCGGTAAGGTTTTACTTGTCTTAGGAGACTCT
TACGGGGAAAGAGAAGACCCTGAGAGCCTTCAAGACCTTAACACACAGAG
TCTGCACATTGTTTATCCCCCAGGAAAGGAATTTCATTTTATGTTGGACG
TGTCAGTCAGCACCGCAGTAAATCTGGAACTGTCCAATATCAGATGTGTG
CTGGATGCTAACGRATGTCATCACTTCCAAAATGTTCTATTGAAACTTCA
AAAGAACTCAAAGTTATCCAACCTGACTTTGAACAACATTGAAACCACTT
GGAATTCTTTCATTACCACCCTCCAGTTTGTCTGGCATACAAGCATCGAG
TATTTCTCCATTTCCAGTGTGAAACTACAAGGTCAGCTGGACTTCAGAGA
TTTTGATTATTCTGACACGTCACTGAAGGCCTTGTCTCTACACCAAGTTG
TCAGTGAGGTGTTCAGTTTCCCACAAAGTTATATCTATAAAATCTTTTCA
AATATGAACATTCAGTATCTCACAGTGTCTGCCACACACATGGTCCACAT
GGTTTGCCCATCCCAAATTAGCCCATTTCTATATTTGGATTTTTCCAATA
ATGCCTTAACAGACATGGTTTTTAAAAATTGTGCAAACTTGGCTAATTTG
AACACACTCAGTTTACAAATGAATCAGTTAAAAGAACTTGTGAATGTCAT
CCATATGACCAAAGAAATGCAGTCTCTACAGCAATTGGATGTTAGCCAGA
ATACCCTGAGGTATGATGAAAATGAGGGAAGTTGCACTTGGACCGGAAGT
TTATTAAGTTTAAATTTATCTTCAAATATACTCACTGACTCTGTTTTCAG
ATGTTTACCTCCCAGGGTCAAGGTTCTTGATCTTCACAATAACAGAATAA
GGAGCATCCCTAAGGATGTCGCCCATCTGGAAGCTCTGCAAGAACTCAAT
GTTGCTTCCAATTCTTTAGCTCACCTGCCTGGATGTGGTTCCTTTAGCAG
CCTTTCCATTCTGATCATTGACTATAATTCAATTTCCAACCCATCAGCTG
ACTTCTTCCAGAGCTGCCAGAAGATTAGGTCCCTCAAAGCAGGGAACAAT
CCATTCCAATGTACATGTGACCTAAGAGACTTCATCCAAAGTCTAGGTCA
ACTATCGAGTGACRTGGTAGAGRGTTGGCCTGATTCTTACGAGTGTGAGT
ATCCAGAAAGCTATAAGGGGACTCTGCTCAAGGACTTCCGTGTATCTGAA
TTATCCTGCAACACAGCT
>Sus_scrofa_Europe
AGTGAAGTTTTAGTTGACAGATCAAAAACAGGTCTCACCCATGTTCCCAA
AGACCTATCCTTGGAAACGACAATCTTAGATCTATCACAAAACTCTATCT
CTGAGCTTCAGACTTCTGACATCCTCTCACTATCAAAGCTGAGGGTTTTC
ATAATTTCTCATAATAGAATACAGTATCTTGATGTCAGTGTTTTCAAATT
CAACCAGGAACTGGAATACTTGGATTTGTCCCACAACAAGTTGGAGAAGA
TTTCGTGCCACCCTATGCTGAACCTCAAGCACTTGGACCTCTCATTTAAT
GCATTCGATGCCCTGCCCATATGCCAAGAGTTTGGCAGTATGTTTCAACT
AGAATTTCTGGGGTTGAGTGCCACACAGTTACAAAAATCCAGTGTGTTGC
CAATCGCTCATTTGCATATCGGTAAGGTTTTACTTGTCTTAGGAGACTCT
TACGGGGAAAGAGAAGACCCTGAGAGCCTTCAAGACCTTAACACACAGAG
TCTGCACATTGTTTATCCCCCAGGAAAGGAATTTCATTTTATGTTGGACG
TGTCAGTCAGCACCGCAGTAAATCTGGAACTGTCCAATATCAGATGTGTG
CTGGATGCTAACGGATGTCATCACTTCCAAAATGTTCTATTGAAACTTCA
AAAGAACTCAAAGTTATCCAACCTGACTTTGAACAACATTGAAACCACTT
GGAATTCTTTCATCACCACCCTCCAGTTTGTCTGGCATACAAGCATCGAG
TATTTCTCCATTTCCAGTGTGAAACTACAAGGTCAGCTGGACTTCAGAGA
TTTTGATTATTCTGACACGTCACTGAAGGCCTTGTCTCTACACCAAGTTG
TCAGTGAGGTGTTCAGTTTCCCACAAAGTTACATCTATAAAATCTTTTCA
AATATGAACATTCAGTATCTCACAGTGTCTGCCACACACATGGTCCACAT
GGTTTGCCCATCCCAAATTAGCCCATTTCTATATTTGGATTTTTCCAATA
ATGCCTTAACAGACATGGTTTTTAAAAATTGTGCAAACTTGGCTAATTTG
AACACACTCAGTTTACAAATGAATCAGTTAAAAGAACTTGTGAATGTCAT
CCATATGACCAAAGAAATGCAGTCTCTACAGCAATTGGATGTTAGCCAGA
ATACCCTGAGGTATGATGAAAATGAGGGAAGTTGCACTTGGACCGGAAGT
TTATTAAGTTTAAATTTATCTTCAAATATACTCACTGACTCTGTTTTCAG
ATGTTTACCTCCCAGGATCAAGGTTCTTGATCTTCACAATAACAGAATAA
GGAGCATCCCTAAGGATGTCGCCCATCTGGAAGCTCTGCAAGAACTCAAT
GTTGCTTCCAATTCTTTAGCTCACCTGCCTGGATGTGGTTCCTTTAGCAG
CCTTTCCATTCTGATCATTGACTATAATTCAATTTCCAACCCATCAGCTG
ACTTCTTCCAGAGCTGCCAGAAGATTAGGTCCCTCAAAGCAGGGAACAAT
CCATTCCAATGTACATGTGAGCTAAGAGACTTCATCCAAAGTCTAGGTCA
AGTATCGAGTGACGTGGTAGAGAGTTGGCCTGATTCTTACGAGTGTGAGT
ATCCAGAAAGCTATAAGGGGACTCTGCTCAAGGACTTCCGTGTATCTGAA
TTATCCTGCAACACAGCT
>Potamochoerus_porcus
AGTGAAGTTTTAGTTGACAGATCAAAAACAGGTCTCACCCATGTTCCCAA
AGACCTATCCTTGGAAACGACAATCTTAGATCTATCACAAAACTCTATCT
CTGAGCTTCAGACTTCTGATATCCTCTCACTATCAAAGCTGAGGGTTTTC
ATAATTTCTCATAATAGAATACAGTATCTTGATGTCAGTGTTTTCAAATT
CAACCAGGAACTGGAATACTTGGATTTGTCCCACAACAAGTTGGAGAAGA
TTTTGTGCCACCCTACGCTGAACCTCAAGCACTTGGACCTCTCATTTAAT
GCATTCGATGCCCTGCCCATATGCCAAGAGTTTGGCAGTATGTTTCAACT
AGAATTTCTGGGGTTGAGTGCCACACAGTTACAAAAATCCAGTGTGTTGC
CAATCGCTCATTTGCATATCGGTAAGGTTTTACTCGTCTTAGGAGACTCT
TACGGGGAAAGAGAAGACCCTGAGAGCCTTCAAGACCTTAACACACAGAG
TCTGCACATTGTTTATCCCCCAGGAAAGGAATTTCATTTTATGTTGGAYG
TGTCAGTCAGCACTGCAGTAAATCTGGAACTGTCCAATATCAGATGTGTG
CTGGATGCTAACGGATGTCATCACTTCCAAAAKGTTCTATTGAAACTTCA
AAAGAACTCAAAGTTATCAAACCTGACTTTGAACAACATTGAAACAACTT
GGAATTCTTTCATTACCACCCTCCAGTTTGTCTGGCATACAAGCATCGAG
TATTTCTCCATTTCCAGTGTGAAACTACAAGGTCAGCTGGACTTCAGAGA
TTTTGATTATTCTGACACGTCACTGAAGGCCTTGTCTCTACACCAAGTTG
TCAGCGAGGTGTTCAGTTTCCCACAAAGTTATATCTATAAAATCTTTTCA
AATATGAACATTCAGTATCTCACAGTGTCTGCCACACACATGGTCCACAT
GGTTTGCCCATCCCAAATTAGCCCATTTCTATATTTGGATTTTTCCAATA
ATGCCTTAACAGACATGGTTTTTAAAAATTGTGCAAACTTGGCTAATTTG
AACACAYTCAGTTTACAAATGAATCAGTTAAAAGAACTTGTGAATGTCAT
CCATATGACCAAAGAAATGCAGTCTCTACAGCAATTGGATGTTAGCCAGA
ATACCCTGAGGTATGATGAAAATGAGGGAAGTTGCACTTGGACCGGAAGT
TTATTAAGTTTAAATATGTCCTCAAATATACTCACTGACTCTGTTTTCAG
ATGTTTACCTCCCAGGGTCAAGGTTCTTGATCTTCACAATAACAGAATAA
GGAGCATCCCTAAGGATGTCRCCCATCTGGAAGCTCTGCAAGAACTCAAT
GTTGCTTCCAATTCTTTAGCTCACCTGCCTGGATGTGGTTCCTTTAGCAG
CCTTTCCATTCTGATCATTGACTATAATTCAATTTCCAACCCATCAGCTG
ACTTCTTCCAGAGCTGCCAGAAGATTAGGTCCCTCAAAGCAGGGAACAAT
CCATTCCAATGTACATGTGAGCTAAGAGACTTCATCCAAAGTCTAGGTCA
AGTATCGAGTGACGTGGTAGAGGGTTGGCCTGATTCTTACGAGTGTGAGT
ATCCAGAAAGCTATAAGGGGACTCTGCTCAAGGACTTCCGTGTATCTGAA
TTATCCTGCAACACAGCT
>Potamochoerus_larvatus
AGTGAAGTTTTAGTTGACAGATCAAAAACAGGTCTCACCCATGTTCCCAA
AGACCTATCCTTGGAAACGACAATCTTAGATCTATCACAAAACTCTATCT
CTGAGCTTCAGACTTCTGATATCCTCTCACTATCAAAGCTGAGGGTTTTC
ATAATTTCTCATAATAGAATACAGTATCTTGATGTCAGTGTTTTCAAATT
CAACCAGGAACTGGAATACTTGGATTTGTCCCACAACAAGTTGGAGAAGA
TTTTGTGCCACCCTACGCTGAACCTCAAGCACTTGGACCTCTCATTTAAT
GCATTCGATGCCCTGCCCATATGCCAAGAGTTTGGCAGTATGTTTCAACT
AGAATTTCTGGGGTTGAGTGCCACACAGTTACAAAAATCCAGTGTGTTGC
CAATCGCTCATTTGCATATCGGTAAGGTTTTACTCGTCTTAGGAGACTCT
TACGGGGAAAGAGAAGACCCTGAGAGCCTTCAAGACCTTAACACACAGAG
TCTGCACATTGTTTATCCCCCAGGAAAGGAATTTCATTTTATGTTGGATG
TGTCAGTCAGCACTGCAGTAAATCTGGAACTGTCCAATATCAGATGTGTG
CTGGATGCTAACGGATGTCATCACTTCCAAAAKGTTCTATTGAAACTTCA
AAAGAACTCAAAGTTATCAAACCTGACTTTGAACAACATTGAAACAACTT
GGAATTCTTTCATTACCACCCTCCAGTTTGTCTGGCATACAAGCATCGAG
TATTTCTCCATTTCCAGTGTGAAACTACAAGGTCAGYTGGACTTCAGAGA
TTTTGATTATTCTGACACGTCACTGAAGGCCTTGTCTCTACACCAAGTTG
TCAGCGAGGTGTTCAGTTTCCCACAAAGTTATATCTATAAAATCTTTTCA
AATATGAACATTCAGTATCTCACAGTGTCTGCCACACACATGGTCCACAT
GGTTTGCCCATCCCAAATTAGCCCATTTCTATATTTGGATTTTTCCAATA
ATGCCTTAACAGACATGGTTTTTAAAAATTGTGCAAACTTGGCTAATTTG
AACACACTCAGTTTACAAATGAATCAGTTAAAAGAACTTGTGAATGTCAT
CCATATGACCAAAGAAATGCAGTCTCTACAGCAATTGGATGTTAGCCAGA
ATACCCTGAGGTATGATGAAAATGAGGGAAGTTGCACTTGGACCGGAAGT
TTATTAAGTTTAAATATGTCCTCAAATATACTCACTGACTCTGTTTTCAG
ATGTTTACCTCCCAGGGTCAAGGTTCTTGATCTTCACAATAACAGAATAA
GGAGCATCCCTAAGGATGTCGCCCATCTGGAAGCTCTGCAAGAACTCAAT
GTTGCTTCCAATTCTTTAGCTCACCTGCCTGGATGTGGTTCCTTTAGCAG
CCTTTCCATTCTGATCATTGAMTATAATTCAATTTCCAACCCATCAGCTG
ACTTCTTCCAGAGCTGCCAGAAGATTAGGTCCCTCAAAGCAGGGAACAAT
CCATTCCAATGTACATGTGAGCTAAGAGACTTCATCCAAAGTCTAGGTCA
AGTATCGAGTGACGTGGTAGAGGGTTGGCCTGATTCTTACGAGTGTGAGT
ATCCAGAAAGCTATAAGGGGACTCTGCTCAAGGACTTCCGTGTATCTGAA
TTATCCTGCAACACAGCT
>Phacochoerus_africanus
AGTGAAGTTTTAGTTGACAGATCAAAAACAGGTCTCACCCATGTTCCCAA
AGACCTATCCTTGGAAACGACAATCTTAGATCTATCACAAAACTCTATCT
CTGAGCTTCAGACTTCTGATATCCTCTCACTATCAAAGCTGAGGGTTTTC
ATAATTTCTCATAATAGAATACAGTATCTCGATGTCAGTGTTTTCAAATT
CAACCAGGAACTGGAATACTTGGATTTGTCCCACAACAAGTTGGAGAAGA
TTTTGTGCCACCCTACGCTGAACCTCAAGCACTTGGACCTCTCATTTAAT
GCATTCGATGCCCTGYCCATATGCCAAGAGTTTGGCAGTATGTTTCAACT
AGAATTTCTGGGGTTGAGTGCCACACAGTTACAAAAATCCAGTGTGTTGC
CAATCGCTCATTTGCATATCGGTAAGGTTTTACTCGTCTTAGGAGACTCT
TACGGGGAAAGAGAAGACCCTGAGAGCCTTCAAGACCTTAACACACAGAG
TCTGCACATTGTTTATCCCCCAGGAAAGGAATTTCATTTTATGTTGGACG
TGTCAGTCAGCACCGCAGTAAATCTGGAACTGTCCAATATCAGATGTGTG
CTGGATGCTAACGGATGTCATCACTTCCAAAACGTTCTATTGAAACTTCA
AAAGAACTCAAAGTTATCAAACCTGACTTTGAACAACATTGAAACAACTT
GGAATTCTTTCATTACCACCCTCCAGTTTGTCTGGCATACAAGCATCGAG
TATTTCTCCATTTCCAGTGTGAAACTACAAGGTCAGCTGGACTTCAGAGA
TTTTGATTATTCTGACACGTCACTGAAGGCCTTGTCTCTACACCAAGTTG
TCAGCGAGGTGTTCAGTTTCCCACAAAGTTATATCTATAAAATCTTTTCA
AATATGAACATTCAGTATCTCACAGTGTCTGCCACACACATGGTCCACAT
GGTTTGCCCATCCCAAATTAGCCCATTTCTATATTTGGATTTTTCCAATA
ATGCCTTAACAGACATGGTTTTTAAAAATTGTGCAAACTTGGCTAATTTG
AACACACTCAGTTTACAAATGAATCAGTTAAAAGAACTTGTGAATGTCAT
CCATATGACCAAAGAAATGCAGTCTCTACAGCAATTGGATGTTAGCCAGA
ATACCCTGAGGTATGATGAAAATGAGGGAAGTTGCACTTGGACCGGAAGT
TTATTAAGTTTAAATATGTCCTCAAATATACTCACTGACTCTGTTTTCAG
ATGTTTACCTCCCAGGGTCAAGGTTCTTGATCTTCACAATAACAGAATAA
GGAGCATCCCTAAGGATGTCGCCCATCTGGAAGCTCTGCAAGAACTCAAT
GTTGCTTCCAATTCTTTAGCTCACCTGCCTGGATGTGGTTCCTTTAGCAG
CCTTTCCATTCTGATCATTGACTATAATTCCATTTCCAACCCATCAGCTG
ACTTCTTCCAGAGCTGCCAGAAGATTAGGTCCCTCAAAGCAGGGAACAAT
CCATTCCAATGTACATGTGAGCTAAGAGACTTCATCCAAAGTCTAGGTCA
AGTATCGAGTGACGTGGTAGAGGGTTGGCCTGATTCTTACAAGTGTGAGT
ATCCAGAAAGCTATAAGGGGACTCTGCTCAAGGACTTCCGTGTATCTGAA
TTATCCTGCAACACAGCT
>Babyrousa_babyrussa
AGTGAAGTTTTAGTTGACAGATCAAAAACAGGTCTCACTCATGTTCCCAA
AGACCTATCCTTGGAAACCACAATCTTAGATCTATCACAAAACTCTATTT
CTGAGCTTCAGACTTCTGATATCCTCTCACTAGCAAAGCTGAGGGTTTTC
ATAATTTCTCATAATAGAATACAGTATCTTGATGTCAGTGTTTTCAAATT
CAACCAGGAACTGGAATACTTGGATTTGTCCCACAACAAGTTGGAGAAGA
TTTCGTGTCACCCTATACTGAACCTCAAGCACTTGGACCTCTCATTTAAT
GCATTCGATGCCCTGCCCATATGCCAAGAGTTTGGCAGTATGTTTCAACT
AGAATTTCTGGGGTTGAGTGCCACACAGTTACAAAAATCCAGTGTRTTGC
CAATCGCTCATTTGCATATCGGTAAGGTTGTACTCGTCTTAGGAGACTCT
TACGGGGAAAGAGAAGACCCTGAGAGCCTTCAAGACCTTAACACACAGAG
TCTGCACATTGTTTATCCCCCAGGAAAGGAATTTCATTTTATGTTGGACG
TGTCAGTCAGCACCGCAGTAAGTCTGGAACTGTCCAATATCAGATGTGTG
CGGGATGCTAACGGATGTCATCACTTCCAAAATGTTCTATTGAAASTTCA
AAAGAACTCAAAGTTATCAAACCTGACTTTGAACAACATTGAAACAACTT
GGAATTCTTTCATTACCACCCTCCAGTTTGTCTGGCATACAAGCATCGAG
TATTTCTCCATTTCCAGTGTGAAACTACAAGGTCAGCTGGACTTCAGAGA
TTTTGATTATTCTGACACGTCACTGAAGGCCTTGTCTCTACACCAAGTTG
TCAGTGAGGTGTTCAGTTTCCCACAAAGTTATATCTATAAAATCTTTTCA
AATATGAACATTCAGTATCTCACAGTATCTGCCACACACATGGTCCACAT
GGTTTGCCCATCCCAAATTAGCCCATTTCTATATTTGGATTTTTCCAATA
ATGCCTTAACAGACATGGTTTTTAAAAATTGTGCAAACTTGGCTAATTTG
AACACACTCAGTTTACAAATGAATCAGTTAAAAGAACTTGTGAATGTCAT
CCATATGACCAAAGAAATGCAGTCTCTACAGCAATTGGATGTTAGCCAGA
ATACCCTGAGGTACGATGAAAATGAGGGAAGTTGCACTTGGACCAGAAGT
TTATTAAGTTTAAATATGTCTTCAAATATACTCACTGACTCTGTTTTCAG
ATGTTTACCTCCCAGGGTCAAGGTTCTTGATCTTCACAAYAACAGAATAA
GGAGCATCCCTAAGGATGTCGCCCATCTGGAAGCTCTGCAAGAACTCAAT
GTTGCTTCCAATTCTTTAGCTCACCTGCCTGGATGTGGTTCCTTTAGCAG
CCTTTCCATTCTGATCATTGACTATAATTCAATTTCCAACCCATCAGCTG
ACTTCTTCCAGAGCTGCCAGAAGATTAGGTCCCTCAAAGCAGGGAACAAT
CCATTCCAATGTACATGTGAGCTGAGAGACTTCATCCAAAGTCTAGGTCA
AGTATCGAGTGACGTGGTAGAGGGTTGGCCTGATTCTTACAAGTGTGAGT
ATCCAGAAAGCTATAAGGGGACTCTGCTCAAGGACTTCCGTGTATCTGAA
TTATCCTNNNNNNNNNNT
>Sus_scrofa_Asia
AGTGAAGTTTTAGTTGACAGATCAAAAACAGGTCTCACCCATGTTCCCAA
AGACCTATCCTTGGAAACGACAATCTTAGATCTATCACAAAACTCTATCT
CTGAGCTTCAGACTTCTGACATCCTCTCACTATCAAAGCTGAGGGTTTTC
ATAATTTCTCATAATAGAATACAGTATCTTGATGTCAGTGTTTTCAAATT
CAACCAGGAACTGGAATACTTGGATTTGTCCCACAACAAGTTGGAGAAGA
TTTCGTGCCACCCTATGCTGAACCTCAAGCACTTGGACCTCTCATTTAAT
GCATTCGATGCCCTGCCCATATGCCAAGAGTTTGGCAGTATGTTTCAACT
AGAATTTCTGGGGTTGAGTGCCACACAGTTACAAAAATCCAGTGTGTTGC
CAATCGCTCATTTGCATATCGGTAAGGTTTTACTTGTCTTAGGAGACTCT
TACGGGGAAAGAGAAGACCCTGAGAGCCTTCAAGACCTTAACACACAGAG
TCTGCACATTGTTTATCCCCCAGGAAAGGAATTTCATTTTATGTTGGACG
TGTCAGTCAGCACCGCAGTAAATCTGGAACTGTCCAATATCAGATGTGTG
CTGGATGCTAACGGATGTCATCACTTCCAAAATGTTCTATTGAAACTTCA
AAAGAACTCAAAGTTATCCAACCTGACTTTGAACAACATTGAAACCACTT
GGAATTCTTTCATTACCACCCTCCAGTTTGTCTGGCATACAAGCATCGAG
TATTTCTCCATTTCCAGTGTGAAACTACAAGGTCAGCTGGACTTCAGAGA
TTTTGATTATTCTGACACGTCACTGAAGGCCTTGTCTCTACACCAAGTTG
TCAGTGAGGTGTTCAGTTTCCCACAAAGTTACATCTATAAAATCTTTTCA
AATATGAACATTCAGTATCTCACAGTGTCTGCCACACACATGGTCCACAT
GGTTTGCCCATCCCAAATTAGCCCATTTCTATATTTGGATTTTTCCAATA
ATGCCTTAACAGACATGGTTTTTAAAAATTGTGCAAACTTGGCTAATTTG
AACACACTCAGTTTACAAATGAATCAGTTAAAAGAACTTGTGAATGTCAT
CCATATGACCAAAGAAATGCAGTCTCTACAGCAATTGGATGTTAGCCAGA
ATACCCTGAGGTATGATGAAAATGAGGGAAGTTGCACTTGGACCGGAAGT
TTATTAAGTTTAAATTTATCTTCAAATATACTCACTGACTCTGTTTTCAG
ATGTTTACCTCCCAGGATCAAGGTTCTTGATCTTCACAGTAACAGAATAA
GGAGCATCCCTAAGGATGTCGCCCATCTGGAAGCTCTGCAAGAACTCAAT
GTTGCTTCCAATTCTTTAGCTCACCTGCCTGGATGTGGTTCCTTTAGCAG
CCTTTCCATTCTGATCATTGACTATAATTCAATTTCCAACCCATCAGCTG
ACTTCTTCCAGAGCTGCCAGAAGATTAGGTCCCTCAAAGCAGGGAACAAT
CCATTCCAATGTACATGTGAGCTAAGAGACTTCATCCAAAGTCTAGGTCA
AGTATCAAGTGACGTGGTAGAGAGTTGGCCTGATTCTTACGAGTGTGAGT
ATCCAGAAAGNNNNNNNNNNNCTCTGCTCAAGGACTTCCGTGTATCTGAA
TTATCCTGCAACACAGCT
>Sus_verrucosus
AGTGAAGTTTTAGTTGACAGATCAAAAACAGGTCTCACCCATGTTCCCAA
AGACCTATCCTTGGAAACGACAATCTTAGATCTATCACAAAACTCTATCT
CTGAGCTTCAGACTTCTGACATCCTCTCACTATCAAAGCTGAGGGTTTTC
ATAATTTCTCATAATAGAATACAGTATCTTGATGTCAGTGTTTTCAAATT
CAACCAGGAACTGGAATACTTGGATTTGTCCCACAACAAGTTGGAGAAGA
TTTCGTGCCACCCTACGCTGAACCTCAAGCACTTGGACCTCTCATTTAAT
GCATTCGATGCCCTGCCCATATGCCAAGAGTTTGGCAGTATGTTTCAACT
AGAATTTCTGGGGTTGAGTGCCACACAGTTACAAAAATCCAGTGTGTTGC
CAATCGCTCATTTGCATATCGGTAAGGTTTTACTTGTCTTAGGAGACTCT
TACGGGGAAAGAGAAGACCCTGAGAGCCTTCAAGACCTTAACACACAGAG
TCTGCACATTGTTTATCCCCCAGGAAAGGAATTTCATTTTATGTTGGACG
TGTCAGTCAGCACCGCAGTAAATCTGGAACTGTCCAATATCAGATGTGTG
CTGGATGCTAACGGATGTCATCACTTCCAAAATGTTCTATTGAAACTTCA
AAAGAACTCAAAGTTATCCAACCTGACTTTGAACAACATTGAAACCACTT
GGAATTCTTTCATTACCACCCTCCAGTTTGTCTGGCATACAAGCATCGAG
TATTTCTCCATTTCCAGTGTGAAACTACAAGGTCAGCTGGACTTCAGAGA
TTTTGATTATTCTGATACGTCACTGAAGGCCTTGTCTCTACACCAAGTTG
TCAGTGAGGTGTTCAGTTTCCCACAAAGTTACATCTATAAAATCTTTTCA
AATATGAACATTCAGTATCTCACAGTGTCTGCCACACACATGGTCCACAT
GGTTTGCCCATCCCAAATTAGCCCATTTCTATATTTGGATTTTTCCAATA
ATGCCTTAACAGACATGGTTTTTAAAAATTGTGCAAACTTGGCTAATTTG
AACACACTCAGTTTACAAATGAATCAGTTAAAAGAACTTGTGAATGTCAT
CCATATGACCAAAGAAATGCAGTCTCTACAGCAATTGGATGTTAGCCAGA
ATACCCTGAGGTATGATGAAAATGAGGGAAGTTGCACTTGGACCGGAAGT
TTATTAAGTTTAAATATGTCCTCAAATATACTCACTGACTCTGTTTTCAG
ATGTTTACCTCCTAGGATCAAGGTTCTTGATCTTCACAATAACAGAATAA
GGAGCATCCCTAAGGATGTCACCCATCTGGAAGCTCTGCAAGAACTCAAT
GTTGCTTCCAATTCTTTAGCTCACCTGCCTGGATGTGGTTCCTTTAGCAG
CCTTTCCATTCTGATCATTGACTATAATTCAGTTTTCAACCCATCAGCTG
ACTTCTTCCAGAGCTGCCAGAAGATTAGGTCCCTCAAAGCAGGGAACAAT
CCATTCCAATGTACATGTGAGCTAAGAGACTTCATCCAAAGTCTAGGTCA
AGTATCGAGTGACATCGTAGAGGGTTGGCCTGATTNNNNNNNNNNNNNNN
NNNNNNNNNNNNNNNNNNNNNNNNNNNNNNNNNNNNNNNNNNNNNNNNNN
NNNNNNNNNNNNNNNNNN
