# Supplementary material for: Adaptive Evolution of Toll-Like Receptors (TLRs) in the Family Suidae
Source: PLoS One. 2015 Apr 20;10(4):e0124069. doi: 10.1371/journal.pone.0124069 (PMC4404360; doi:10.1371/journal.pone.0124069)
Supplement: S1 File — (ZIP) [file pone.0124069.s002.zip › TLR2.fasta]

>Sus_verrucosus
CAGGCTTCTTCTCTGTCTTGTGACCCTGCTGGTGTCTGCGACGGCCGCTC
CAGATCTTTGAGCTCCATCCCCTCAGGGCTCACGGCAGCTGTGAAAAGCC
TTGACCTGTCCAATAACAGGATCGCCTATGTGGGCAGCAGTGACCTGCGG
AAATGCGTGAACCTCAGAGCTCTGAGGCTGGGGGCCAATAGCATTCATAC
CGTGGAGGAAGATTCTTTTTCTTCCCTGGGAAGTCTCGAACATCTGGACT
TATCCTATAATCACTTGTCTAACTTATCATCCTCTTGGTTCAAGTCCCTT
TCCGCCTTGAAATTCTTAAACTTACTGGGAAATCCTTACAAAACACTGGG
GGAAACACCGCTTTTTTCTCATCTCCCAAATCTGCGAATCCTGAAAATAG
GCAATAATGACACCTTCGCTGAGATTCAGGCCAAGGATTTCCAGGGGCTC
ACTTTTCTCCAGGAACTTGAGATTGGTGCCTCACATCTGCAGAGGTACGC
GCCAAAGAGTCTGAGGTCAATTCAGAACATCAGCCATCTGATTCTTCACA
TGAGGCGGCCTGCTCTGCTGCCGGAGATTTTCGTAGATCTTTTAAGTTCC
TTGGAATATTTAGAACTGAGAAACACTGATTTTAGCACTTTCAATTTTTC
AGACGTATCCATCAATGAACCCAGCACAGTGATGAAAAAATTTACGTTTC
GAAAGGCAGAAATCACTGACGCAAGTTTTACGGAAATTGTGAAACTGTTA
AATTATGTTTCTGGAGCCTTAGAAGTAGAGTTTGATGACTGCACCCTTAA
CGGACGTGGTGATTTTAGTACATCTGCTTTGGACACAATTAAATCCCTCG
GTAATGTGGAGACATTAACAGTCCGGAGGTTGCATATTCCACAGTTTTTC
TTGTTTTATGATCTAAGAAGTATATATTCACTCACAGGAACAGTTAAAAG
AATCACAATAGAAAACAGTAAGGTTTTTCTGGTTCCCTGTTCCCTTTCAC
AGCATTTAAAATCACTGGAATATTTAGATCTCAGTGAAAATTTAATGTCT
GAAGAATACTTGAAAAACTCAGCCTGTGAGCATGCCTGGCCCTTCCTACA
CACTTTAATTTTAAGGCAAAATCATTTGAAATCATTAGAAAAAACTGGAG
AAGTTTTGGTTACTCTGAAAAACCTGACTAACCTTGATATCAGTAAGAAT
AATTTTGATTCCATGCCGGAAACTTGCCAGTGGCCGGAAAAGATGAAATA
TTTGAACTTATCCAGCACGAGAATACACAGTTTAACCCATTGTCTTCCCC
AGACCCTGGAAGTTTTAGATATTAGCAATAACAATCTCAACTCGTTTTCT
TTGAGTCTGCCACAACTCAAAGAACTTTATATTTCCAGAAATAAGTTGAA
GACGCTCCCAGATGCCTCCTTCCTACCCATGTTGTCAGTTCTGAGAATCA
GCAGAAATACGATCAATACTTTCTCTAAGGAGCAACTTGATTCTTTTCAA
AAGCTGAAGACTTTGGAAGCTGGAGGCAACAACTTCATCTGCTCCTGTGA
CTTCCTGTCCTTCACTCAGGGGCAGCAGGCGCTGGCCCAGGTGCTGAGCG
ACTGGCCGGAGAACTACCTGTGTGACTCTCCATCCCACGTGCGGGGCCAG
CGGGTCCAGGACACCCGCCTCTCGCTCACTGAGTGCCACAGGGTG
>Sus_celebensis
CAGGCTTCTTCTCTGTCTTGTGACCCTGCTGGTGTCTGTGACGGCCGCTC
CAGATCTTTGAGCTCCATCCCCTCAGGGCTCACGGCAGCTGTGAAAAGCC
TTGACCTGTCCAATAACAGGATCGCCTATGTGGGCAGCAGTGACCTGCGG
AAATGCGTGAACCTCAGAGCTCTGAGGCTGGGGGCCAATAGCATTCATAC
CGTGGAGGAAGATTCTTTTTCTTCCCTGGGAAGTCTCGAACATCTGGACT
TATCCTATAATCACTTGTCTAACTTATCATCCTCTTGGTTCAAGTCCCTT
TCCGCCTTGAAATTCTTAAACTTACTGGGAAATCCTTACAAAACACTGGG
GGAAACACCGCTTTTTTCTCATCTCCCAAATCTGCGAATCCTGAAAATAG
GCAATAATGACACCTTCGTTGAGATTCAGGCCAAGGATTTCCAGGGGCTC
ACTTTTCTCCAGGAACTTGAGATTGGTGCCTCACATCTGCAGAGGTACGC
GCCAAAGAGTCTGAGGTCARTTCAGAACATCAGCCATCTGATTCTTCACA
TGAGGCGGCCTGCTCTGCTGCCGGAGATTTTCGTAGATCTTTTAAGTTCC
TTGGAATATTTAGAACTGAGAAACACTGATTTTAGCACTTTCAATTTTTC
AGACGTATCCATCAATGAACCCAGCACAGTGATGAAAAAATTTACGTTTC
GAAAGGCAGAAATCACTGACGCAAGTTTTACGGAAATTGTGAAACTGTTA
AATTATGTTTCTGGAGCCTTAGAAGTAGAGTTTGATGACTGCACCCTTAA
CGGACGTGGTGATTTTAGTACATCTGCTTTGGACACAATTAAATCCCTCG
GTAATGTGGAGACATTAACAGTCCGGAGGTTGCATATTCCACAGTTTTTC
TTGTTTTATGATCTAAGAAGTATATATTCACTCACAGGAACAGTTAAAAG
AATCACAATAGAAAACAGTAAGGTTTTTCTGGTTCCCTGTTCCCTTTCAC
AGCATTTAAAATCACTGGAATATTTAGATCTCAGTGAAAATTTAATGTCT
GAAGAATACTTGAAAAACTCAGCCTGTGAGCATGCCTGGCCCTTCCTACA
CACTTTAATTTTAAGGCAAAATCATTTGAAATCATTAGAAAAAACTGGAG
AAGTTTTGGTTACTCTGAAAAACCTGACTAACCTTGATATCAGTAAGAAT
AATTTTGATTTCATGCCGGAAACTTGCCAGTGGCCGGAAAAGATGAAATA
TTTGAACTTATCCAGCACGAGAATACACAGTTTAACCCATTGTCTTCCCC
AGACCCTGGAAGTTTTAGATATTAGCAATAACAATCTCAACTCGTTTTCT
TTGAGTCTGCCACAACTCAAAGAACTTTATATTTCCAGAAATAAGTTGAA
GACGCTCCCAGATGCCTCCTTCCTACCCATGTTGTCAGTTCTGAGAATCA
GCAGAAATACGATCAATACTTTCTCTAAGGAGCAACTTGATTCTTTTCAA
AAGCTGAAGACTTTGGAAGCTGGAGGCAACAACTTCATCTGCTCCTGTGA
CTTCCTGTCCTTCACTCAGGGGCAGCAGGCGCTGGCCCAGGTGCTGAGCG
ACTGGCCRGAGAACTACCTGTGCGACTCTCCATCCCACGTGCGGGGCCAG
CGGGTCCAGGACACCCGCCTCTCGCTCACTGAGTGCCACAGGGTG
>Sus_scrofa_Europe
CAGGCTTCTTCTCTGTCTTGTGACCCTGCTGGTGTCTGCGACGGCCGCTC
CAGATCTTTGAGCTCCATCCCCTCAGGGCTCACGGCAGCTGTGAAAAGCC
TTGACCTGTCCAATAACAGGATCGCCTATGTGGGCAGCAGTGACCTGCGG
AAATGCGTGAACCTCAGAGCTCTGAGGCTGGGGGCCAATAGCATTCATAC
CGTGGAGGAAGATTCTTTTTCTTCCCTGGGAAGTCTCGAACATCTGGACT
TATCCTATAATCACTTGTCTAACTTATCATCCTCTTGGTTCAAGTCCCTT
TCCACCTTGAAATTCTTAAACTTACTGGGAAATCCTTACAAAACACTCGG
GGAAACACCGCTTTTTTCTCATCTCCCAAATCTGCGAATCCTGAAAATAG
GCAATAATGACACCTTCGCTGAGATTCAGGCCAAGGATTTCCAGGGGCTC
ACTTTTCTCCAGGAACTTGAGATTGGTGCCTCACATCTGCAGAGGTACGC
GCCAAAGAGTCTGAGGTCAATTCAGAACATCAGCCACCTGATTCTTCACA
TGAGGCGGCCTGCTCTGCTGCCGAAGATTTTCGTAGATCTTTTAAGTTCC
TTGGAATATTTAGAACTGAGAAACACTGATTTTAGCACTTTCAATTTTTC
AGACGTATCCATCAATGAACCCAGCACAGTGATGAAAAAATTTACGTTTC
GAAAGGCAGAAATCACTGACGCAAGTTTTACGGAAATTGTGAAACTGTTA
AATTATGTTTCTGGAGCCTTAGAAGTAGAGTTTGATGACTGCACCCTTAA
CGGACGTGGTGATTTTAGTACATCTGCTTTGGACACAATTAAATCCCTCG
GTAATGTGGAGACATTAACAGTCCGGAGGTTGCATATTCCACAGTTTTTC
TTGTTTTATGATCTAAGAAGTATATATTCACTCACAGGAGCAGTTAAAAG
AATCACAATAGAAAACAGTAAGGTTTTTCTGGTTCCCTGTTCCCTTTCAC
AGCATTTAAAATCACTGGAATATTTAGATCTCAGTGAAAATTTAATGTCT
GAAGAATACTTGAAAAACTCAGCCTGTGAGCATGCCTGGCCCTTCCTACA
CACTTTAATTTTAAGGCAAAATCATTTGAAATCATTAGAAAAAACTGGAG
AAGTTTTGGTTACTCTGAAAAACCTGACTAACCTTGATATCAGTAAGAAT
AATTTTGATTCCATGCCGGAAACTTGCCAGTGGCCGGAAAAGATGAAATA
TTTGAACTTATCCAGCACGAGAATACACAGTTTAACCCATTGTCTTCCCC
AGACCCTGGAAGTTTTAGATATTAGCAATAACAATCTCAACTCGTTTTCT
TTGAGTCTGCCACAACTCAAAGAACTTTATATTTCCAGAAATAAGTTGAA
GACGCTCCCAGATGCCTCCTTTCTACCCATGTTGTCAGTTCTGAGAATCA
GCAGAAATACGATCAATACTTTCTCTAAGGAGCAACTTGATTCTTTTCAA
AAGCTGAAGACTTTGGAAGCTGGAGGCAACAACTTCATCTGCTCCTGTGA
CTTCCTGTCCTTCACTCAGGGGCAGCAGGCGCTGGCCCAGGTGCTGAGCG
ACTGGCCGGAGAACTACCTGTGTGACTCTCCATCCCACGTGCGGGGCCAG
CGGGTCCAGGACACCCGCCTCTCGCTCACTGAGTGCCACAGGGTG
>Sus_scrofa_Asia
CAGGCTTCTTCTCTGTCTTGTGACCCTGCTGGTGTCTGCGACGGCCGCTC
CAGATCTTTGAGCTCCATCCCCTCAGGGCTCACGGCAGCTGTGAAAAGCC
TTGACCTGTCCAATAACAGGATCGCCTATGTGGGCAGCAGTGACCTGCGG
AAATGCGTGAACCTCAGAGCTCTGAGGCTGGGGGCCAATAGCATTCATAC
CGTGGAGGAAGATTCTTTTTCTTCCCTGGGAAGTCTCGAACATCTGGACT
TATCCTATAATCACTTGTCTAACTTATCATCCTCTTGGTTCAAGTCCCTT
TCCGCCTTGAAATTCTTAAACTTACTGGGAAATCCTTACAAAACACTCGG
GGAAACACCGCTTTTTTCTCATCTCCCAAATCTGCGAATCCTGAAAATAG
GCAATAATGACACCTTCGCTGAGATTCAGGCCAAGGATTTCCAGGGGCTC
ACTTTTCTCCAGGAACTTGAGATTGGTGCCTCACATCTGCAGAGGTACGC
GCCAAAGAGTCTGAGGTCAATTCAGAACATCAGCCATCTGATTCTTCACA
TGAGGCGGCCTGCTCTGCTGCCGAAGATTTTCGTAGATCTTTTAAGTTCC
TTGGAATATTTAGAACTGAGAAACACTGATTTTAGCACTTTCAATTTTTC
AGACGTATCCATCAATGAACCCAGCACAGTGATGAAAAAATTTACGTTTC
GAAAGGCAGAAATCACTGACGCAAGTTTTACGGAAATTGTGAAACTGTTA
AATTATGTTTCTGGAGCCTTAGAAGTAGAGTTTGATGACTGCACCCTTAA
CGGACGTGGTGATTTTAGTACATCTGCTTTGGACACAATTAAATCCCTCG
GTAATGTGGAGACATTAACAGTCCGGAGGTTGCATATTCCACAGTTTTTC
TTGTTTTATGATCTAAGAAGTATATATTCACTCACAGGAGCAGTTAAAAG
AATCACAATAGAAAACAGTAAGGTTTTTCTGGTTCCCTGTTCCCTTTCAC
AGCATTTAAAATCACTGGAATATTTAGATCTCAGTGAAAATTTAATGTCT
GAAGAATACTTGAAAAACTCAGCCTGTGAGCATGCCTGGCCCTTCCTACA
CACTTTAATTTTAAGGCAAAATCATTTGAAATCATTAGAAAAAACTGGAG
AAGTTTTGGTTACTCTGAAAAACCTGACTAACCTTGATATCAGTAAGAAT
AATTTTGATTCCATGCCGGAAACTTGCCAGTGGCCGGAAAAGATGAAATA
TTTGAACTTATCCAGCACGAGAATACACAGTTTAACCCATTGTCTTCCCC
AGACCCTGGAAGTTTTAGATATTAGCAATAACAATCTCAACTCGTTTTCT
TTGAGTCTGCCACAACTCAAAGAACTTTATATTTCCAGAAATAAGTTGAA
GACGCTCCCAGATGCCTCCTTTCTACCCATGTTGTCAGTTCTGAGAATCA
GCAGAAATACGATCAATACTTTCTCTAAGGAGCAACTTGATTCTTTTCAA
AAGCTGAAGACTTTGGAAGCTGGAGGCAACAACTTCATCTGCTCCTGTGA
CTTCCTGTCCTTCACTCAGGGGCAGCAGGCGCTGGCCCAGGTGCTGAGCG
ACTGGCCGGAGAACTACCTGTGTGACTCTCCATCCCACGTGCGGGGCCAG
CGGGTCCAGGACACCCGCCTCTCGCTCACTGAGTGCCACAGGGTG
>Sus_barbatus
CAGGCTTCTTCTCTGTCTTGTGACCCTGCTGGTGTCTGCGACGGCCGCTC
CAGATCTTTGAGCTCCATCCCCTCAGGGCTCACGGCAGCTGTGAAAAGCC
TTGACCTGTCCAATAACAGGATCGCCTATGTGGGCAGCAGTGACCTGCGG
AAATGCGTGAACCTCAGAGCTCTGAGGCTGGGGGCCAATAGCATTCATAC
CGTGGAGGAAGATTCTTTTTCTTCCCTGGGAAGTCTCGAACATCTGGACT
TATCCTATAATCACTTGTCTAACTTATCATCCTCTTGGTTCAAGTCCCTT
TCCGCCTTGAAATTCTTAAACTTACTGGGAAATCCTTACAAAACACTCGG
GGAAACACCGCTTTTTTCTCATCTCCCAAATCTGCGAATCCTGAAAATAG
GCAATAATGACACCTTCGCTGAGATTCAGGCCAAGGATTTCCAGGGGCTC
ACTTTTCTCCAGGAACTTGAGATTGGTGCCTCACATCTGCAGAGGTACGC
GCCAAAGAGTCTGAGGTCAATTCAGAACATCAGCCATCTGATTCTTCACA
TGAGGCGGCCTGCTCTGCTGCCGAAGATTTTCGTAGATCTTTTAAGTTCC
TTGGAATATTTAGAACTGAGAAACACTGATTTTAGCACTTTCAATTTTTC
AGACGTATCCATCAATGAACCCAGCACAGTGATGAAAAAATTTACGTTTC
GAAAGGCAGAAATCACTGACGCAAGTTTTACGGAAATTGTGAAACTSTTA
AATTATGTTTCTGGAGCCTTAGAAGTAGAGTTTGATGACTGCACCCTTAA
CGGACGTGGTGATTTTAGTACATCTGCTTTGGACACAATTAAATCCCTCG
GTAATGTGGAGACATTAACAGTCCGGAGGTTGCATATTCCACAGTTTTTC
TTGTTTTATGATCTAAGAAGTATATATTCACTCACAGGAACAGTTAAAAG
AATCACAATAGAAAACAGTAAGGTTTTTCTGGTTCCCTGTTCCCTTTCAC
AGCATTTAAAATCACTGGAATATTTAGATCTCAGTGAAAATTTAATGTCT
GAAGAATACTTGAAAAACTCAGCCTGTGAGCATGCCTGGCCCTTCCTACA
CACTTTAATTTTAAGGCAAAATCATTTGAAATCATTAGAAAAAACTGGAG
AAGTTTTGGTTACTCTGAAAAACCTGACTAACCTTGATATCAGTAAGAAT
AATTTTGATTCCATGCCGGAAGCTTGCCAGTGGCCGGAAAAGATGAAATA
TTTGAACTTATCCAGCACGAGAATACACAGTTTAACCCATTGTCTTCCCC
AGACCCTGGAAGTTTTAGATATTAGCAATAACAATCTCAACTCGTTTTCT
TTGAGTCTGCCACAACTCAAAGAACTTTATATTTCCAGAAATAAGTTGAA
GACGCTCCCAGATGCCTCCTTYCTACCCATGTTGTCAGTTCTGAGAATCA
GCAGAAATACGATCAATACTTTCTCTAAGGAGCAACTTGATTCTTTTCAA
AAGCTGAAGACTTTGGAAGCTGGAGGCAACAACTTCATCTGCTCCTGTGA
CTTCCTGTCCTTCACTCAGGGGCAGCAGGCGCTGGCCCAGGTGCTGAGCG
ACTGGCCGGAGAACTACCTGTGTGACTCTCCATCCCACGTGCGGGGCCAG
CGGGTCCAGGACACCCGCCTCTCGCTCACTGAGTGCCACAGGGTG
>Sus_cebifrons
CAGGCTTCTTCTCTGTCTTGTGACCCTGCTGGTGTCTGCGACGGCCGCTC
CAGATCTTTGAGCTCCATCCCCTCAGGGCTCACGGCAGCTGTGAAAAGCC
TTGACCTGTCCAATAACAGGATCGCCTATGTGGGCAGCAGTGACCTGCGG
AAATGCGTGAACCTCAGAGCTCTGAGGCTGGGGGCCAATAGCATTCATAC
CGTGGAGGAAGATTCTTTTTCTTCCCTGGGAAGTCTCGAACATCTGGACT
TATCCTATAATCACTTGTCTAACTTATCATCCTCTTGGTTCAAGTCCCTT
TCTGCCTTGAAATTCTTAAACTTACTGGGAAATCCTTACAAAACACTCGG
GGAAACACCGCTTTTTTCTCATCTCCCAAATCTGCGAATCCTGAAAATAG
GCAATAATGACACCTTCGCTGAGATTCAGGCCAAGGATTTCCAGGGGCTC
ACTTTTCTCCAGGAACTTGAGATTGGTGCCTCACATCTGCAGAGGTATGC
GCCAAAGAGTCTGAGGTCAATTCAGAACATCAGCCATCTGATTCTTCACA
TGAGGCGGCCTGCTCTGCTGCCGAAGATTTTCGTAGATCTTTTAAGTTCC
TTGGAATATTTAGAACTGAGAAACACTGATTTTAGCACTTTCAATTTTTC
AGACGTATCCATCAATGAACCCAGCACAGTGATGAAAAAATTTACGTTTC
GAAAGGCAGAAATCACTGACGCAAGTTTTACGGAAATTGTGAAACTCTTA
AATTATGTTTCTGGAGCCTTAGAAGTAGAGTTTGATGACTGCACCCTTAA
CGGACGTGGTGATTTTAGTACATCTGCTTTGGACACAATTAAATCCCTCG
GTAATGTGGAGACATTAACAGTCCGGAGGTTGCATATTCCACAGTTTTTC
TTGTTTTATGATCTAAGAAGTATATATTCACTCACAGGAACAGTTAAAAG
AATCACAATAGAAAACAGTAAGGTTTTTCTGGTTCCCTGTTCCCTTTCAC
AGCATTTAAAATCACTGGAATATTTAGATCTCAGTGAAAATTTAATGTCT
GAAGAATACTTGAAAAACTCAGCCTGTGAGCATGCCTGGCCCTTCCTACA
CACTTTAATTTTAAGGCAAAATCATTTGAAATCATTAGAAAAAACTGGAG
AAGTTTTGGTTACTCTGAAAAACCTGACTAACCTTGATATCAGTAAGAAT
AATTTTGATTCCATGCCGGAAACTTGCCAGTGGCCGGAAAAGATGAAATA
TTTGAACTTATCGAGCACGAGAATACACAGTTTAACCCATTGTCTTCCCC
AGACCCTGGAAGTTTTAGATATTAGCAATAACAATCTCAACTCGTTTTCT
TTGAGTCTGCCACAACTCAAAGAACTTTATATTTCCAGAAATAAGTTGAA
GATGCTCCCAGATGCCTCCTTCCTACCCATGTTGTCAGTTCTGAGAATCA
GCAGAAATACGATCAATACTTTCTCTAAGGAGCAACTTGATTCTTTTCAA
AAGCTGAAGACTTTGGAAGCTGGAGGCAACAACTTCATCTGCTCCTGTGA
CTTCCTGTCCTTCACTCAGGGGCAGCAGGCGCTGGCCCAGGTGCTGAGCG
ACTGGCCGGAGAACTACCTGTGTGACTCTCCATCCCACGTGCGAGGCCAG
CGGGTCCAGGACACCCGCCTCTCGCTCACTGAGTGCCACAGGGTG
>Babyrousa_babyrussa
CAGGCTTCTTCTCTGTCTTGTGACCCTGCTGGTGACTGCGACGGCCGCTC
CAGATCTTTGAGCTCCATCCCCTCAGGGCTCACGGCAGCTGTGAAAAGCC
TTGACCTGTCCAATAACAGGATCGCCTATGTGGGCAGCAGTGACCTGCGG
AAATGCGTGAACCTCAGAGCTCTGAGGCTGGGGGCCAATAGCATTCATAC
CGTGGAGGAAGATTCTTTTTCTTCCCTGGGGAGTCTCGAACATCTGGACT
TATCCTATAATCACTTGTCTAACTTATCATCCTCTTGGTTCAAGTCCCTT
TCCGCCTTGAAATTCTTAAACTTACTGGGAAATCCTTACAAAACACTCGG
GGAAACACCGCTTTTTTCTCATCTCCCAAAYCTGCGAATCCTGAAAATAG
GCAATAATGACACCTTCGCTGAGATTCAGGCCAAGGATTTCCAGGGGCTC
ACTTTTCTCCAGGAACTTGAGATTGGTGCCTCACATCTGCAGAGGTATGC
GGCAAAGAGTCTGAGGTCAATTCAGAACATCAGCCATCTGATTCTTCACA
TGAGGYGGCCTGCTCTGCTGCCGGAGATTTTCGTAGATCTTTTAAGTTCC
TTGGAATATTTAGAACTGAGAAACACTGATTTTAGCACTTGCCATTTTTC
AGACATATCCATCAATGAACCCAGCACAGTGATGAAAAAATTTACGTTTC
GAAAGGCAGAAGTCACCGACGCAAGTTTTACGGAAATTGTGAAACTGCTA
AATTATGTTTCTGGAGCCTTAGAAGTAGAGTTTGATGACTGCACCCTTAA
CGGACGTGGTGATTTTAGTACATCTGCTTTGGACACAATTAAATACTTCG
GTAATGTGGAGACATTAACAGTCCGGAGGTTGCATATTCCACAGTTTTTC
TTGTTTTATGATCTAAGAAGTATATATTCACTCACAGGAGCAGTTAAAAG
AATCACAATAGAAAACAGTAAGGTTTTTCTGGTTCCCTGTTCCCTTTCAC
AGCATTTAAAATCACTGGAATATTTAGATCTCAGTGAAAATTTAATGTCT
GAAGAATACTTGAAAAACTCAGCTTGTGAGCATGCCTGGCCCTTCCTMCA
CACTTTAATTTTAAGGCAAAATCATTTGAAATCATTAGAAAACACTGGAG
AAGTTTTGCTTACTCTGAAAAACCTGACTAACCTTGATATCAGTAAGAAT
AATTTTGATTCCATGCCGGAAACTTGCCAGTGGCCGGAAAAGTTGAAATA
TTTGAACTTATCCAGCACGAGAATACACAGTTTAACCCATTGTCTTCCCC
AGACCCTGGAAGTTTTAGATATTAGCAATAACAATCTCAACTCGTTTTCT
TTGAGTCTGCCACAACTCAAAGAACTTTATATTTCCAGAAATAAGTTGAA
GACGCTCCCAGATGCCTCCTTCCTACCCATGTTGTCAGTTCTGAGAATCA
GCAGAAATACGATCAATACTTTCTCGAAGGAGCAACTTGATTCTTTTCAA
AAGCTGAAGACTTTGGAAGCTGGAGGCAACAACTTCATCTGCTCCTGTGA
CTTCCTGTCCTTCACTCAGGGGCTGCAGGCGCTGGCCCAGGTGCTGAGCG
ACTGGCCGGAGAACTACCTGTGCGACTCTCCATCCCACGTGCGGGGCCAG
CGGGTCCAGGACACCCGCCTCTCGCTCGCTGAGTGCCACAGGGTG
>Phacochoerus_africanus
CAGGCTTCTTCTCTGTCTTGTGACCCTGCTGGTGACTGCGACGGCCACTC
CAGATCTTTGAGCTYCATCCCCTCAGGGCTCACGGCAGYTGTGAAAAGCC
TTGACCTGTCCAATAACAGGATCGCCTATGTGGGCAGCAGTGACCTGCGG
AAATGCGTGAACCTCAGAGCTCTGAGGCTGGGGGCCAATAGCATTCATAC
CGTGGAGGAAGACTCTTTTTCTTCCCTGGGGAGTCTCGAACATCTGGACT
TATCCTATAATCACTTGTCTAACTTATCATCCTCTTGGTTCAAGTCCCTT
TCCGCCTTGAAATTCTTAAACTTACTGGGAAATCCTTACAAAACACTCGG
GGAAACACCGCTTTTTTCTCATCTCCCAAATCTGCGAATCCTGAAAATAG
GCAATAATGACACCTTTGCTGAGATTCAGGCCAAGGATTTCCAGGGGCTC
ACTTTTCTCCAGGAACTTGAGATTGGTGCCTCACATCTGCAGAGGTACGC
GCCAAAGAGTCTGAGGTCAATTCAGAACATCAGCCATCTGATTCTTCACA
TGAGGYGGCCTGCTCGGCTGCYGGAGATTTTCGTAGATCTTTTAAGTTCC
TTGGAATATTTAGAACTGAGAAACACTGATTTTAGCACTTTCCATTTTTC
AGACATATCCATCAATGAACCCAGCACAGTGATGAAAAAATTTACRTTTC
GAAAGGCAGAAATCACCGAYGMAAGTTTTACGGAAATTGTGAAACTGTTA
AATTATGTTTCTGGAGCCTTAGAAGTAGAGTTTGATGACTGCACCCTTAA
CGGACGTGGTGATTTTAGTACATCTGCTTTGGACACAATTAAATCCCTCG
GTAATGTGGAGACATTAACAGTCCGGAGGTTGCATATTCCACAGTTTTTC
TTGTTTTATGATCTAAGAAGTATATATTCACTCACAGGAGCAGTTAAAAG
AATCACAATAGAAAACAGTAAGGTTTTTCTGGTTCCCTGTTCCCTTTCAC
AGCATTTAAAATCACTGGAATATTTAGATCTCAGTGAAAATTTAATGTCT
GAAGAATACTTGAAAAACTCAGCCTGTGAGCATGCCTGGCCCTTCCTACA
CACTTTAATTTTAAGGCAAAATCATTTGAAATCATTAGAAAAAACTGGAG
AAGTTTTGCTTACTCTGAAAAACCTGACTAACCTTGATATCAGTAAGAAT
AATTTTGATTCCATGCCGGAAACTTGCCAGTGGCCGGAAAAGATGAAATA
TTTGAACTTATCCAGCACGAGAATACAAAGTTTAACCCATTGTCTTCCCC
AGACCCTGGAAGTTTTAGATATTAGCAATAACAATCTCAACTCGTTTTCT
TTGARTCTGCCACAACTCAAAGAACTTTATATTTCCAGAAATAAGTTGAA
GACGCTCCCAGATGCCTCCTTCCTACCCATGTTGTCAGTTCTGAGAATCA
GCAGAAATACGATCAATACTTTCTCTAAGGAGCAACTYGATTCTTTTCAA
AAGCTGAAGACTTTGGAAGCTGGAGGCAACAACTTCATCTGCTCCTGCGA
CTTCCTGTCCTTCACTCAGGGGCAGCAGGCGCTGGCCCAAGTGCTGAGCG
ACTGGCCGGACAACTACCTGTGCGACTCTCCATCCCACGTGCGGGGCCAG
CGGGTCCAGGACACCCGCCTCTCGCTCACTGAGTGCYACAGGGTG
>Potamochoerus_porcus
CAGTCTTCTTCTCTGTCTTGTGACCCTGCTGGTGACTGCGATGGCCACTC
CAGATCTTTGAGCTCCATCCCCTCAGGGCTCACGGCAGCTGTGAAAAGCC
TTGACCTGTCCAATAACAGGATTGCCTATGTGGGCAGCAGTGACCTGCGG
AAATGCGTGAACCTCAGAGCTCTGAGGCTGGGGGCCAATAGCATTCATAC
CGTGGAGGAAGATTCTTTTTCTTCCTTGGGGAGTCTCGAACATCTGGACT
TATCCTATAATCACTTGTCTAACTTATCATCCTCTTGGTTCAAGTCCCTT
TCTGCCTTGAAATTCTTAAACTTACTGGGAAATCCTTACAAAACACTCGG
GGAAACACCGCTTTTTTCTCATCTCCCAAATCTGCGAATCCTGAAAATAG
GCAATAATGACACCTTYGCTGAGATTCAGGCCAAGGATTTCCAGGGGCTC
ACTTTTCTCCAGGAACTTGAGATTGGTGCCTCACAYCTGCAGAGGTACGC
GCCAAAGAGTCTGAGGTCAATTCAGAACATCAGCCGTTTGATTCTTCACA
TGAGGCGGCCTGCTCTGCTGCCGGAGATTTTCGTAGATCTTTTAAGTTCC
TTGGAATATTTAGAACTGAGAAACACTGATTTTAGCACTTTCAATTTTTC
AGACATATCCATCAATGAACCCAGCACAGTGATGAAAAAATTTACGTTTC
GAAAGGCAGAAATCACTGACGCAAGTTTTACGGAAATTGTGAAACTGTTA
AATTATGTTTCTGGAGCCTTAGAAGTAGAGTTTGATGACTGCACCCTTAA
CGGACGTGGTGATTTTAGTACATCTGCTTTGGACACAGTTAAATCCCTCG
GTAATGTGGAGACATTAACAGTCCGGAGGTTGCATATTCCACAGTTTTTC
TTGTTTTATGATCTAAGAAGTATATATTCACTCACAGGAAAAGTTAAAAG
AATCACAATAGAAAACAGTAAGGTTTTTCTGGTTCCCTGTTCCCTTTCAC
AGCATTTAAAATCACTGGAATATTTAGATCTCAGTGAAAATTTAATGTCT
GAAGAATACTTGAAAAACTCAGCCTGTGAGCATGCCTGGCCCTTCCTACA
CACTTTAATTTTAAGGCAAAATCATTTGAAATCATTAGAAAAAACTGGAG
AAGTTTTGCTTACTCTGAAAAAYCTGACTAACCTTGATATCAGTAAGAAT
AATTTTGATTCCATGCCGGAAACTTGCCAGTGGCCAGAAAAGATGAAATA
TTTGAACTTATCCAGCACGAGAATACAAAGTTTAACCCATTGTCTTCCCC
AGACCCTGGAAGTTTTAGATATTAGCAATAACAATCTCAACTCRTTTTCT
TTGAGTCTGCCACAACTCAAAGAACTTTATATTTCCAGAAATAAGTTGAA
GATGCTCCCAGATGCCTCCTTCCTACCCATGTTGTCAGTTCTGAGAATCA
GCAGAAATACGATCAATACTTTCTCTAAGGAGCAACTTGATTCTTTTCAA
AAGCTGAAGACTTTGGAAGCTGGAGGCAACAACTTCATCTGCTCCTGTGA
CTTCCTGTCCTTCACTCAGGGGCAGCAGGCGCTGGCCCAAGTGCTGAGCG
ACTGGCCRGAGAACTACCTGTGCGACTCTCCATCCCAYGTGCGGGGCCAG
CGGGTCCAGGACACCCGCCTCTCGCTCACTGAGTGCCACAGGGTG
>Potamochoerus_larvatus
CAGTCTTCTTCTCTGTCTTGTGACCCTGCTGGTGACTGCGATGGCCACTC
CAGATCTTTGAGCTCCATCYCCTCAGGGCTCACGGCAGCTGTGAAAAGCC
TTGACCTGTCCAATAACAGGATTGCCTATGTGGGCAGCAGTGACCTGCGG
AAATGCGTGAACCTCAGAGCTCTGAGGCTGGGGGCCAATAGCATTCATAC
CGTGGAGGAAGATTCTTTTTCTTCCTTGGGGAGTCTCGAACATCTGGACT
TATCCTATAATCACTTGTCTAACTTATCATCCTCTTGGTTCAAGTCCCTT
TCNNCCTTGAAATTCTTAAACTTACTGGGAAATCCTTACAAAACACTCGG
GGAAACACCGCTTTTTTCTCATCTCCCAAATCTGCGAATCCTGAAAATAG
GCAATAATGACACCTTTGCTGAGATTCAGGCCAAGGATTTCCAGGGGCTC
ACTTTTCTCCAGGAACTTGAGATTGGTGCCTCACATCTGCAGAGGTACGC
GCCAAAGAGTCTGAGGTCAATTCAGAACATCAGCCGTTTGATTCTTCACA
TGAGGCGGCCTGCTCTGCTGCCGGAGATTTTCGTAGATCTTTTAAGTTCC
TTGGAATATTTAGAACTGAGAAACACTGATTTTAGCACTTTCAATTTTTC
AGACATATCCATCAATGAACCCAGCACAGTGATGAAAAAATTTACGTTTC
GAAAGGCAGAAATCACTGACGCAAGTTTTACGGAAATTGTGAAACTGTTA
AATTATGTTTCTGGAGCCTTAGAAGTAGAGTTTGATGACTGCACCCTTAA
CGGACGTGGTGATTTTAGTACATCTGCTTTGGACACAGTTAAATCCCTCG
GTAATGTGGAGACATTAACAGTCCGGAGGTTGCATATTCCACAGTTTTTC
TTGTTTTATGATCTAAGAAGTATATATTCACTCACAGGAGCAGTTAAAAG
AATCACAATAGAAAACAGTAAGGTTTTTCTGGTTCCCTGTTCCCTTTCAC
AGCATTTAAAATCACTGGAATATTTAGATCTCAGTGAAAATTTAATGTCT
GAAGAATACTTGAAAAACTCAGCCTGTGAGCATGCCTGGCCCTTCCTACA
CACTTTAATTTTAAGGCAAAATCATTTGAAATCATTAGAAAAAACTGGAG
AAGTTTTGCTTACTCTGAAAAATCTGACTAACCTTGATATCAGTAAGAAT
AATTTTGATTCCATGCCGGAAACTTGCCAGTGGCCAGAAAAGATGAAATA
TTTGAACTTATCCAGCACGAGAATACAAAGTTTAACCCATTGTCTTCCCC
AGACCCTGGAAGTTTTAGATATTAGCAATAACAATCTCAACTCATTTTCT
TTGAGTCTGCCACAACTCAAAGAACTTTATATTTCCAGAAATAAGTTGAA
GATGCTCCCAGATGCCTCCTTCCTACCCATGTTGTCAGTTCTGAGAATCA
GCAGAAATACGATCAATACTTTCTCTAAGGAGCAACTTGATTCTTTTCAA
AAGCTGAAGACTTTGGAAGCTGGAGGCAACAACTTCATCTGCTCCTGTGA
CTTCCTGTCCTTCACTCAGGGGCAGCAGGCGCTGGCCCAAGTGCTGAGCG
ACTGGCCGGAGAACTACCTGTGCGACTCTCCATCCCATGTGCGGGGCCAG
CGGGTCCAGGACACCCGCCTCTCGCTCACTGAGTGCCACAGGGTG
