# Supplementary material for: Adaptive Evolution of Toll-Like Receptors (TLRs) in the Family Suidae
Source: PLoS One. 2015 Apr 20;10(4):e0124069. doi: 10.1371/journal.pone.0124069 (PMC4404360; doi:10.1371/journal.pone.0124069)
Supplement: S1 File — (ZIP) [file pone.0124069.s002.zip › TLR3.fasta]

>Sus_scrofa_Europe
AACAAATGTACTGTTAGACATGAAATAGCTGACTGCAGCCATCTGAAGTT
GACTCAAATACCCGATGACCTCCCGGCAAATATAACAGTGTTGAATCTTA
CCCACAATCAACTCAGAAGATTACCACCTGCCAATTTTACAATATACAGC
CAACTTACTACCTTGGATGGAGGATTTAACACCATCTCAAAGCTGGAGCC
AGAATTGTGCCAAAGTCTCCCTTTGTTGGAAATTTTGAACCTCCAACACA
ATGAGCTCTCTCAGCTTTCTGATAAAACCTTTATCTTCTGCATGAATTTG
ATTGAACTCCATCTAATGTCCAACTCAATCCAGAAGATTCAAAATAATCC
CTTTAAAAACCTGAAGAATTTAATCAAATTAGATCTATCTCATAATGGTT
TATCATCTACTAAATTAGGAACGCAGCTCCAACTGGAAAATCTCCAAGAG
CTTCTATTAGCAAATAATAAAATTTCTGCACTAAAACGTGAAGAACTTGA
TTTCCTTGGCAATTCTTCTTTAAAAAGATTAGAGTTGTCATCAAATCAAA
TACAAGAGTTCTCTCCAGGGTGTTTTCATGCCATTGGAAAATTATTTGGC
CTCTCTCTGAACAATGTCAAACTGAGCCCCAGTCTGACAGAGAAACTTTG
CTTAGAATTATCCAACACAAGCATTGAGAATCTATCCCTGAGCAACATCC
AGCTGTACAAAACCAGCAACACGACTTTCTTTGGACTAAAGCAGACAAAC
CTCAGCATGCTTGATCTTTCCCATAACAGCTTAAGTGTGATTGGTAATGA
TTCCTTTGCTTGGCTTCCACATCTGAAATATTTCTTTCTGGAGTATAACA
ATATAGAGCGTTTGTCTTCTCGCTCTCTTTATGGGCTTTCCAATGTGAAA
TACCTGAATCTGAGACGATCTTTTACTAAACAAAGCATTTCCTTGGCTTC
ACTTCCCAAAATAGAGGACTTTTCCTTTCAATGGCTAAAATCTTTGGAGT
ATCTCAACATGGAAGATAACAACTTTCCAGGCATAAAAAGGAATACTTTC
ACAGGATTGATAAAGCTGAAAAGTTTAAGTCTATCCAACTCCTTCTCAAG
TTTGCGAACTTTAACAAATGAAACATTTATATCACTCGCTGATTCTCCTC
TTCTCATACTCAACCTAACCAAAAATAAAATCTCAAAAATAGAGAGTGGT
GCTTTTTCTTGGTTGGGCCACCTAAAGGTACTTGACCTCGGCCTTAATGA
AATTGGGCAAGAACTCACAGGACAGGAATGGAGAGGTCTAAAAAATATTG
TTGAAGTCTACCTTTCCTACAACAGATACCTAGAGTTGACTACCGACTCT
TTCGCCTTGGTTCCAAGCCTTCAACAACTGATGCTCCGAAGGGTGGCCCT
TAGAAACATGGATTGCTCCCCTTCACCTTTTCACCCTCTTTTTAACTTGA
CCATTTTGGATCTAAGTAACAACAATATAGCCAACATAAATGATGAACTG
TTGAAGGGTCTTGAGAAACTACAAATTCTGGATTTGCAGCATAACAATTT
AGCACGGCTCTGGAAACACGCAAACCCTGGCGGTCCTGTTCAGTTTCTGA
AGGGCCTTTCTCACCTCCACATCCTTAACTTAGAGTCTAATGGCTTTGAT
GAAATCCCAGCAGATGCCTTCAGGGACTTATCTGAATTGAAGAGCATTGA
TTTAGGATTGAATAATTTAAACATCCTTCCACCATCTGTCTTTGATAATC
AAGTGTCTCTGAAGTCATTAAGCCTTCAGAAGAATCTCATAACGTCAGTC
AAGAAGACTGTTTTTGGACCTGCATTCCAGAAGTTGAGTAATTTAGATAT
GCGCTTCAATCCGTTTGACTGTACGTGTGAAAGCATTGCCTGGTTTGTTA
GTTGGATTAATAGTACTCACACCAACATCTCTGAATTATCCAGCCATTAC
CTCTGCAATACTCCACCTCAATATCATGGTCTCCCAGTGATTCTTTTTGA
TACATCACCCTGCAAAGACAGTGCC
>Sus_scrofa_Asia
AACAAATGTACTGTTAGACATGAAATAGCTGACTGCAGCCATCTGAAGTT
GACTCAAATACCCGATGACCTCCCGGCAAATATAACAGTGTTGAATCTTA
CCCACAATCAACTCAGAAGATTACCACCTGCCAATTTTACAATATACAGC
CAACTTACTACCTTGGATGGAGGATTTAACACCATCTCAAAGCTGGAGCC
AGAATTGTGCCAAAGTCTCCCTTTGTTGGAAATTTTGAACCTCCAACACA
ATGAGCTCTCTCAGCTTTCTGATAAAACCTTTATCTTCTGCATGAATTTG
ATTGAACTCCATCTAATGTCCAACTCAATCCAGAAGATTCAAAATAATCC
CTTTAAAAACCTGAAGAATTTAATCAAATTAGATCTATCTCATAATGGTT
TATCATCTACTAAATTAGGAACGCAGCTCCAACTGGAAAATCTCCAAGAG
CTTCTATTAGCAAATAATAAAATTTCTGCACTAAAACGTGAAGAACTTGA
TTTCCTTGGCAATTCTTCTTTAAAAAGATTAGAGTTGTCATCAAATCAAA
TACAAGAGTTCTCTCCAGGGTGTTTTCATGCCATTGGAAAATTATTTGGC
CTCTCTCTGAACAATGTCAAACTGAGCCCCAGTCTGACAGAGAAACTTTG
CTTAGAATTATCCAACACAAGCATTGAGAATCTATCCCTGAGCAACATCC
AGCTGTACAAAACCAGCAACACGACTTTCTTTGGACTAAAGCAGACAAAC
CTCAGCATGCTTGATCTTTCCCATAACAGCTTAAGTGTGATTGGTAATGA
TTCCTTTGCTTGGCTTCCACATCTGAAATATTTCTTTCTGGAGTATAACA
ATATAGAGCGTTTGTCTTCTCGCTCTCTTTATGGGCTTTCCAATGTGAAA
TACCTGAATCTGAGACGATCTTTTACTAAACAAAGCATTTCCTTGGCTTC
ACTTCCCAAAATAGAGGACTTTTCCTTTCAATGGCTAAAATCTTTGGAGT
ATCTCAACATGGAAGATAACAACTTTCCAGGCATAAAAAGGAATACTTTC
ACAGGATTGATAAAGCTGAAAAGTTTAAGTCTATCCAACTCCTTCTCAAG
TTTGCGAACTTTAACAAATGAAACATTTATATCACTCGCTGATTCTCCTC
TTCTCATACTCAACCTAACCAAAAATAAAATCTCAAAAATAGAGAGTGGT
GCTTTTTCTTGGTTGGGCCACCTAAAGGTACTTGACCTCGGCCTTAATGA
AATTGGGCAAGAACTCACAGGACAGGAATGGAGAGGTCTAAAAAATATTG
TTGAAGTCTACCTTTCCTACAACAGATACCTAGAGTTGACTACCGACTCT
TTCGCCTTGGTTCCAAGCCTTCAACAACTGATGCTCCGAAGGGTGGCCCT
TAGAAACATGGATTGCTCCCCTTCACCTTTTCACCCTCTTTTTAACTTGA
CCATTTTGGATCTAAGTAACAACAATATAGCCAACATAAATGATGAACTG
TTGAAGGGTCTTGAGAAACTACAAATTCTGGATTTGCAGCATAACAATTT
AGCACGGCTCTGGAAACATGCAAACCCTGGCGGTCCTGTTCAGTTTCTGA
AGGGCCTTTCTCACCTCCACATCCTTAACTTAGAGTCTAATGGCTTTGAT
GAAATCCCAGCAGATGCCTTCAGGGACTTATCTGAATTGAAGAGCATTGA
TTTAGGATTGAATAATTTAAACATCCTTCCACCATCTGTCTTTGATAATC
AAGTGTCTCTGAAGTCATTAAGCCTTCAGAAGAATCTCATAACGTCAGTC
AAGAAGACTGTTTTTGGACCTGCATTCCAGAAGTTGAGTAATTTAGATAT
GCGCTTCAATCCGTTTGACTGTACGTGTGAAAGCATTGCCTGGTTTGTTA
GTTGGATTAATAGTACTCACACCAACATCTCTGAATTATCCAGCCATTAC
CTCTGCAATACTCCACCTCAATATCATGGTCTCCCAGTGATTCTTTTTGA
TACATCACCCTGCAAAGACAGTGCC
>Sus_verrucosus
AACAAATGTACTGTTAGACATGAAATAGCTGACTGCAGCCATCTGAAGTT
GACTCAAATACCCGATGACCTCCCGGCAAACATAACAGTGTTGAATCTTA
CCCACAATCAACTCAGAAGATTACCACCTGCCAATTTTACAATATACAGC
CAACTTACTACCTTGGATGGAGGATTTAACACCATCTCAAAGCTGGAGCC
AGAATTGTGCCAAAGTCTCCCTTTGTTGGAAATTTTGAACCTCCAACACA
ATGAGCTCTCTCAGCTTTCTGATAAAACCTTTATCTTCTGCATGAATTTG
ATTGAACTCCATCTAATGTCCAACTCAATCCAGAAGATTCAAAATAATCC
CTTTAAAAACCTGAAGAATTTAATCAAATTAGATCTATCTCATAATGGTT
TATCATCTACTAAATTAGGAACGCAGCTCCAACTGGAAAATCTACAAGAG
CTTCTATTAGCAAATAATAAAATTTCTGCACTAAAACGTGAAGAACTTGA
TTTCCTTGGCAATTCTTCTTTAAAAAGATTAGAGTTGTCATCAAATCAAA
TACAAGAGTTCTCTCCAGGGTGTTTTCATGCCATTGGAAAATTATTTGGC
CTCTCTCTGAACAATGTCAAACTGAGCCCCAGTCTGACAGAGAAACTTTG
CTTAGAATTATCCAACACAAGCATTGAGAATCTATCCCTGAGCAACATCC
AGCTGTACAAAACCAGCAACACGACTTTCTTTGGACTAAAGCAGACAAAC
CTCAGCATGCTTGATCTTTCCCATAACAGCTTAAGTGTGATTGGTAATGA
TTCCTTTGCTTGGCTTCCACATCTGAAATATTTCTTTCTGGAGTATAACA
ATATAGAGCGTTTGTCTTCTCGCTCTCTTTATGGGCTTTCCAATGTGAAA
TACCTGAATCTGAGACGATCTTTTACTAAACAAAGCATTTCCTTGGCTTC
ACTTCCCAAAATAGAGGACTTTTCCTTTCAATGGCTAAAATCTTTGGAGT
ATCTCAACATGGAAGATAACAACTTTCCAGGCATAAAAAGGAATACTTTC
ACAGGATTGATAAAGCTGAAAAGTTTAAGTCTATCCAACTCCTTCTCAAG
TTTGCGAACTTTAACAAATGAAACATTTATATCACTCGCTGATTCTCCTC
TTCTCATACTCAACCTAACCAAAAATAAAATCTCAAAAATAGAGAGTGGT
GCTTTTTCTTGGTTGGGCCACCTAAAGGTACTTGACCTCGGCCTTAATGA
AATTGGGCAAGAACTCACAGGACAGGAATGGAGAGGTCTAAAAAATATTG
TTGAAGTCTACCTTTCCTACAACAGATACCTAGAGTTGACTACCGACTCT
TTCGCCTTGGTTCCAAGCCTTCAACAACTGATGCTCCGAAGGGTGGCCCT
TAGAAACATGGATTGCTCCCCTTCACCTTTTCACCCTCTTTTTAACTTGA
CCATTTTGGATCTAAGTAACAACAATATAGCCAACATAAATGATGAACTG
TTGAAGGGTCTTGAGAAACTACAAATTCTGGATTTGCAGCATAACAATTT
AGCACGGCTCTGGAAACACGCAAACCCTGGCGGTCCTGTTCAGTTTCTGA
AGGGCCTTTCTCACCTCCACATCCTTAACTTAGAGTCTAATGGCTTTGAT
GAAATCCCAGCAGATGCCTTCAGGGACTTATCTGAATTGAAGAGCATTGA
TTTAGGATTGAATAATTTAAACATCCTTCCACCATCTGTCTTTGATAATC
AAGTGTCTCTGAAGTCATTAAGCCTTCAGAAGAATCTCATAACGTCAGTC
AAGAAGACTGTTTTTGGACCTGCATTCCAGAAGTTGAGTAATTTAGATAT
GCGCTTCAATCCGTTTGACTGTACGTGTGAAAGCATTGCCTGGTTTGTTA
GTTGGATTAATAGTACTCACACCAACATCTCTGAATTATCCAGCCATTAC
CTCTGCAATACTCCACCTCAATATCATGGTCTCCCAGTGATTCTTTTTGA
TACATCACCCTGCAAAGACAGTGCC
>Sus_cebifrons
AACAAATGTACTGTTAGACATGAAATAGCTGACTGCAGCCATCTGAAGTT
GACTCAAATACCCGATGACCTCCCGGCAAACATAACAGTGTTGAATCTTA
CCCACAATCAACTCAGAAGATTACCACCTGCCAATTTTACAATATACAGC
CAACTTACTACCTTGGATGGAGGATTTAACACCATCTCAAAGCTGGAGCC
AGAATTGTGCCAAAGTCTCCCTTTGTTGGAAATTTTGAACCTCCAACACA
ATGAGCTCTCTCAGCTTTCTGATAAAACCTTTATCTTCTGCATGAATTTG
ATTGAACTCCATCTAATGTCCAACTCAATCCAGAAGATTCAAAATAATCC
CTTTAAAAACCTGAAGAATTTAATCAAATTAGATCTATCTCATAATGGTT
TATCATCTACTAAATTAGGAACGCAGCTCCAACTGGAAAATCTCCAAGAG
CTTCTATTAGCAAATAATAAAATTTCTGCACTAAAACGTGAAGAACTTGA
TTTCCTTGGCAATTCTTCTTTAAAAAGATTAGAGTTGTCATCAAATCAAA
TACAAGAGTTCTCTCCAGGGTGTTTTCATGCCATTGGAAAATTATTTGGC
CTCTCTCTGAACAATGTCAAACTGAGCCCCAGTCTGACAGAGAAACTTTG
CTTAGAATTATCCAACACAAGCATTGAGAATCTATCCCTGAGCAACATCC
AGCTGTACAAAACCAGCAACACGACTTTCTTTGGACTAAAGCAGACAAAC
CTCAGCATGCTTGATCTTTCCCATAACAGCTTAAGTGTGATTGGTAATGA
TTCCTTTGCTTGGCTTCCACATCTGAAATATTTCTTTCTGGAGTATAACA
ATATAGAGCGTTTGTCTTCTCGCTCTCTTTATGGGCTTTCCAATGTGAAA
TACCTGAATCTGAGACGATCTTTTACTAAACAAAGCATTTCCTTGGCTTC
ACTTCCCAAAATAGAGGACTTTTCCTTTCAATGGCTAAAATCTTTGGAGT
ATCTCAACATGGAAGATAACAACTTTCCAGGCATAAAAAGGAATACTTTC
ACAGGATTGATAAAGCTGAAAAGTTTAAGTCTATCCAACTCCTTCTCAAG
TTTGCGAAYTTTAACAAATGAAACATTTATATCACTCGCTGATTCCCCTC
TTCTCATACTCAACCTAACCAAAAATAAAATCTCAAAAATAGAGAGTGGT
GCTTTTTCTTGGTTGGGCCACCTAAAGGTACTTGACCTCGGCCTTAATGA
AATTGGGCAAGAACTCACAGGACAGGAATGGAGAGGTCTAAAAAATATTG
TTGAAGTCTACCTTTCCTACAACAGATACCTAGAGTTGACTACCGACTCT
TTCGCCTTGGTTCCAAGCCTTCAACAACTGATGCTCCGAAGGGTGGCCCT
TAGAAACATGGATTGCTCCCCTTCACCTTTTCACCCTCTTTTTAACTTGA
CCATTTTGGATCTAAGTAACAACAATATAGCCAACATAAATGATGAACTG
TTGAAGGGTCTTGAGAAACTACAAATTCTGGATTTGCARCATAACAATTT
AGCACGGCTCTGGAAACACGCAAACCCTGGCGGTCCTGTTCAGTTTCTGA
AGGGCCTTTCTCACCTCCACATCCTTAACTTAGAGTCTAATGGCTTTGAT
GAAATCCCAGCAGATGCCTTCAGGGACTTATCTGAATTGAAGAGCATTGA
TTTAGGATTGAATAATTTAAACATCCTTCCACCATCTGTCTTTGATAATC
AAGTGTCTCTGAAGTCATTAAGCCTTCAGAAGAATCTCATAACGTCAGTC
AAGAAGACTGTTTTTGGACCTGCATTCCAGAAGTTGAGTAATTTAGATAT
GCGCTTCAATCCGTTTGACTGTACRTGTGAAAGCATTGCCTGGTTTGTTA
GTTGGATTAATAGTACTCACACCAACATCTCTGAATTATCCAGCCATTAC
CTCTGCAATACTCCACCTCAATATCATGGTCTCCCAGTGATTCTTTTTGA
TACATCACCCTGCAAAGACAGTGCC
>Sus_barbatus
AACAAATGTACTGTTAGACATGAAATAGCTGACTGCAGCCATCTGAAGTT
GACTCAAATACCCGATGACCTCCCGGCAAACATAACAGTGTTGAATCTTA
CCCACAATCAACTCAGAAGATTACCACCTGCCAATTTTACAATATACAGC
CAACTTACTACCTTGGATGGAGGATTTAACACCATCTCAAAGCTGGAGCC
AGAATTGTGCCAAAGTCTCCCTTTGTTGGAAATTTTGAACCTCCAACACA
ATGAGCTCTCTCAGCTTTCTGATAAAACCTTTATCTTCTGCATGAATTTG
ATTGAACTCCATCTAATGTCCAACTCAATCCAGAAGATTCAAAATAATCC
CTTTAAAAACCTGAAGAATTTAATCAAATTAGATCTATCTCATAATGGTT
TATCATCTACTAAATTAGGAACGCAGCTCCAACTGGAAAATCTCCAAGAG
CTTCTATTAGCAAATAATAAAATTTCTGCACTAAAACGTGAAGAACTTGA
TTTCCTTGGCAATTCTTCTTTAAAAAGATTAGAGTTGTCATCAAATCAAA
TACAAGAGTTCTCTCCAGGGTGTTTTCATGCCATTGGAAAATTATTTGGC
CTCTCTCTGAACAATRTCAAACTGAGCCCCAGTCTGACAGAGAAACTTTG
CTTAGAATTATCCAACACAAGCATTGAGAATCTATCCCTGAGCAACATCC
AGCTGTACAAAACCAGCAACACGACTTTCTTTGGACTAAAGCAGACAAAC
CTCAGCATGCTTGATCTTTCCCATAACAGCTTAAGTGTGATTGGTAATGA
TTCCTTTGCTTGGCTTCCACATCTGAAATATTTCTTTCTGGAGTATAACA
ATATAGAGCGTTTGTCTTCTCGCTCTCTTTATGGGCTTTCCAATGTGAAA
TACCTGAATCTGAGACGATCTTTTACTAAACAAAGCATTTCCTTGGCTTC
ACTTCCCAAAATAGAGGACTTTTCCTTTCAATGGCTAAAATCTTTGGAGT
ATCTCAACATGGAAGATAACAACTTTCCAGGCATAAAAAGGAATACTTTC
ACAGGATTGATAAAGCTGAAAAGTTTAAGTCTATCCAACTCCTTCTCAAG
TTTGCGAACTTTAACAAATGAAACATTTATATCACTCGCTGATTCTCCTC
TTCTCATACTCAACCTAACCAAAAATAAAATCTCAAAAATAGAGAGTGGT
GCTTTTTCTTGGTTGGGCCACCTAAAGGTACTTGACCTCGGCCTTAATGA
AATTGGGCAAGAACTCACAGGACAGGAATGGAGAGGTCTAAAAAATATTG
TTGAAGTCTACCTTTCCTACAACAGATACCTAGAGTTGACTACCGACTCT
TTCGCCTTGGTTCCAAGCCTTCAACAACTGATGCTCCGAAGGGTGGCCCT
TAGAAACATGGATTGCTCCCCTTCACCTTTTCACCCTCTTTTTAACTTGA
CCATTTTGGATCTAAGTAACAACAATATAGCCAACATAAATGATGAACTG
TTGAAGGGTCTTGAGAAACTACAAATTCTGGATTTGCAGCATAACAATTT
AGCACGGCTCTGGAAACACGCAAACCCTGGCGGTCCTGTTCAGTTTCTGA
AGGGCCTTTCTCACCTCCACATCCTTAACTTAGAGTCTAATGGCTTTGAT
GAAATCCCAGCAGATGCCTTCAGGGACTTATCTGAATTGAAGAGCATTGA
TTTAGGATTGAATAATTTAAACATCCTTCCACCATCTGTCTTTGATAATC
AAGTGTCTCTGAAGTCATTAAGCCTTCAGAAGAATCTCATAACGTCAGTC
AAGAAGACTGTTTTTGGACCTGCATTCCAGAAGTTGAGTAATTTAGATAT
GCGCTTCAATCCGTTTGACTGTACGTGTGAAAGCATTGCCTGGTTTGTTA
GTTGGATTAATAGTACTCACACCAACATCTCTGAATTATCCAGCCATTAC
CTCTGCAATACTCCACCTCAATATCATGGTCTCCCAGTGATTCTTTTTGA
TACATCACCCTGCAAAGACAGTGCC
>Sus_celebensis
AACAAATGTACTGTTAGACATGAAATAGCTGACTGCAGCCATCTGAAGTT
GACTCAAATACCCGATGACCTCCCGGCAAACATAACAGTGTTGAATCTTA
CCCACAATCAACTCAGAAGATTACCACCTGCCAATTTTACAATATACAGC
CAACTTACTACCTTGGATGGAGGATTTAACACCATCTCAAAGCTGGAGCC
AGAATTGTGCCAAAGTCTCCCTTTGTTGGAAATTTTGAACCTCCAACACA
ATGAGCTCTCTCAGCTTTCTGATAAAACCTTTATCTTCTGCATGAATTTG
ATTGAACTCCATCTAATGTCCAACTCAATCCAGAAGATTCAAAATAATCC
CTTTAAAAACCTGAAGAATTTAATCAAATTAGATCTATCTCATAATGGTT
TATCATCTACTAAATTAGGAACGCAGCTCCAACTGGAAAATCTCCAAGAG
CTTCTATTAGCAAATAATAAAATTTCTGCACTAAAACGTGAAGAACTTGA
TTTCCTTGGCAATTCTTCTTTAAAAAGATTAGAGTTGTCATCAAATCAAA
TACAAGAGTTCTCTCCAGGGTGTTTTCATGCCATTGGAAAATTATTTGGC
CTCTCTCTGAACAATGTCAAACTGAGCCCCAGTCTGACAGAGAAACTTTG
CTTAGAATTATCCAACACAAGCATTGAGAATCTATCCCTGAGCAACATCC
AGCTGTACAAAACCAGCAACACGACTTTCTTTGGACTAAAGCAGACAAAC
CTCAGCATGCTTGATCTTTCCCATAACAGCTTAAGTGTGATTGGTAATGA
TTCCTTTGCTTGGCTTCCACATCTGAAATATTTCTTTCTGGAGTATAACA
ATATAGAGCGTTTGTCTTCTCGCTCTCTTTATGGGCTTTCCAATGTGAAA
TACCTGAATCTGAGACGATCTTTTACTAAACAAAGCATTTCCTTGGCTTC
ACTTCCCAAAATAGAGGACTTTTCCTTTCAATGGCTAAAATCTTTGGAGT
ATCTCAACATGGAAGATAACAACTTTCCAGGCATAAAAAGGAATACTTTC
ACAGGATTGATAAAGCTGAAAAGTTTAWGTCTATCCAACTCCTTCTCAAG
TTTGCGAACTTTAACAAATGAAACATTTATATCACTCGCTGATTCTCCTC
TTCTCATACTCAACCTAACCAAAAATAAAATCTCAAAAATAGAGAGTGGT
GCTTTTTCTTGGTTGGGCCACCTAAAGGTACTTGACCTCGGCCTTAATGA
AATTGGGCAAGAACTCACAGGACAGGAATGGAGAGGTCTAAAAAATATTG
TTGAAGTCTACCTTTCCTACAACAGATACCTAGAGTTGACTACCGACTCT
TTCGCCTTGGTTCCAAGCCTTCAACAACTGATGCTCCGAAGGGTGGCCCT
TAGAAACATGGATTGCTCCCCTTCACCTTTTCACCCTCTTTTTAACTTGA
CCATTTTGGATCTAAGTAACAACAATATAGCCAACATAAATGATGAACTG
TTGAAGGGTCTTGAGAAACTACAAATTCTGGATTTGCAGCATAACAATTT
AGCACGGCTCTGGAAACACGCAAACCCTGGCGGTCCTGTTCAGTTTCTGA
AGGGCCTTTCTCACCTCCACATCCTTAACTTAGAGTCTAATGGCTTTGAT
GAAATCCCAGCAGATGCCTTCAGGGACTTATCTGAATTGAAGAGCATTGA
TTTAGGATTGAATAATTTAAACATCCTTCCACCATCTGTCTTTGATAATC
AAGTGTCTCTGAAGTCATTAAGCCTTCAGAAGAATCTCATAACGTCAGTC
AAGAAGACTGTTTTTGGACCTGCATTCCAGAAGTTGAGTAATTTAGATAT
GCGCTTCAATCCGTTTGACTGTACGTGTGAAAGCATTGCCTGGTTTGTTA
GTTGGATTAATAGTACTCACACCAACATCTCTGAATTATCCAGCCATTAC
CTCTGCAATACTCCACCTCAATATCATGGTCTCCCAGTGATTCTTTTTGA
TACATCACCCTGCAAAGACAGTGCC
>Potamochoerus_porcus
AACAAATGTACTGTTAGACATGAAATAGCTGACTGCAGCCATCTGAAGTT
GACTCAAATACCCGATGACCTCCCGGCAAACATAACAGTGTTGAATCTTA
CCCACAATCAACTCAGAAGATTACCACCTGCCAATTTTACAATATACAGC
CAACTTACTACCTTGGATGGAGGATTTAACACCATCTCAAAGCTGGAGCC
AGAATTGTGCCAMAGTCTCCCTTTGTTGGAAATTTTGAACCTCCAACACA
ATGAGCTCTCTCAGCTTTCTGATAAAACCTTTATCTTCTGCATGAATTTG
ATTGAACTCCATCTAATGTCCAACTCAATCCAGAAGATTCAAAATAATCC
CTTTAAAAACCTGAAGAATTTAATCAAATTAGATCTATCTCATAATGGTT
TATCATCTACTAAATTAGGAACGCAGCTCCAACTGGAAAATCTCCAAGAG
CTTCTATTAGCAAATAATAAAATTTCTGCACTAAAACGTGAAGAACTTGA
TTTCCTTGGCAATTCTTCTTTAAAAAGATTAGAGTTGTCATCAAATCAAA
TACAAGAGTTCTCTCCAGGGTGTTTTCATGCCATTGGAAAATTATTTGGC
CTCTCTCTTAACAATGTCAAACTGAGCCCCAGTCTGACAGAGAAGCTTTG
CTTGGAATTATCCAACACAAGCATTGAGAATCTATCCCTGAGCAACATCC
AGCTGTACCAAACCAGCAACACGACTTTCTTTGGACTAAAGCACACAAAT
CTCAGCATGCTTGATCTTTCCCATAACAGCTTAAGTGTGATTGGTAATGA
TTCCTTTGCTTGGCTTCCACATCTGAAATATTTCTTTCTGGAGTATAACA
ATATAGAGCATTTGTCTTCTCGCTCTCTTTATGGGCTTTCCAATGTGAAA
TACCTGAATCTGAGACGATCTTTTACTAAACAAAGCGTTTCCTTGGCTTC
ACTTCCCAAAATAGAGGACTTTTCCTTTAAATGGCTAAAATCTTTGGAGT
ATCTCAACATGGAAGATAACAACTTTCCAGGCATAAAAAGGAATACTTTC
ACAGGATTGATAAAGCTGAAAAGTTTAAGTCTATCCAACTCCTTCTCAAG
TTTGCGAACTTTAACAAATGAAACATTTATATCACTCGCTGATTCTCCTC
TTCTCATACTCAACCTAACCAAAAATAAAATCTCAAAAATAGAGAGTGGT
GCTTTTTCTTGGTTGGGYCACCTAAAGGTACTTGACCTCGGCCTTAATGA
AATTGGGCAAGAACTCACAGGACAAGAATGGAGAGGTCTAAAAAATATTG
TTGAAGTCTACCTTTCCTACAACAGATACCTAGAGCTGACTACCAACTCT
TTCGCCTTGGTTCCAAGCCTTCAACAACTGATGCTCCGAAGGGTGGCCCT
TAGAAATATGGATTGCTCCCCTTCACCTTTTCACCCTCTTTTTAACTTGA
CCATTTTGGATCTAAGTAACAACAATATAGCCAACATAAATGATGAACTG
TTGAAGGGTCTTGAGAAACTACAAATTCTGGAYTTGCAGCATAACAATTT
AGCACGGCTCTGGAAACACGCAAACCCTGGCGGTCCTGTTCAGTTTCTGA
AGGGCCTTTCTCACCTCCACATCCTTAACTTAGAGTCTAATGGCTTTGAT
GAAATCCCAGCAGATGCCTTCAGGGACTTATCTGAATTGAAGAGCATCGA
TTTAGGATTGAATAATTTAAACATCCTTCCACCATCTGTCTTTGATAATC
AAGTGTCTCTGAAGTCATTAAGCCTTCAGAAGAATCTCATAACGTCAGTC
AAGAAGACTGTTTTTGGACCTGCATTCCAGAAGTTGAGTAATTTAGATAT
GCGCTTCAATCCCTTTGACTGTACGTGTGAAAGCATTGCCTGGTTTGTTA
GTTGGATTAATAGTACTCACACCAACATCTCTGAATTATCCAGCCATTAC
CTCTGCAATACTCCACCTCAATATCATGGTCTCCCAGTGATTCTTTTTGA
TACATCACCCTGCAAAGACAGTGCC
>Potamochoerus_larvatus
AACAAATGTACTGTTAGACATGAAATAGCTGACTGCAGCCATCTGAAGTT
GACTCAAATACCCGATGACCTCCCGGCAAACATAACAGTGTTGAATCTTA
CCCACAATCAACTCAGAAGATTACCACCTGCCAATTTTACAATATACAGC
CAACTTACTACCTTGGATGGAGGATTTAACACCATCTCAAAGCTGGAGCC
AGAATTGTGCCAAAGTCTCCCTTTGTTGGAAATTTTGAACCTCCAACACA
ATGAGCTCTCTCAGCTTTCTGATAAAACCTTTATCTTCTGCATGAATTTG
ATTGAACTCCATCTAATGTCCAACTCAATCCAGAAGATTCAAAATAATCC
CTTTAAAAACCTGAAGAATTTAATCAAATTAGATCTATCTCATAATGGTT
TATCATCTACTAAATTAGGAACGCAGCTCCAACTGGAAAATCTCCAAGAG
CTTCTATTAGCAAATAATAAAATTTCTGCACTAAAACGTGAAGAACTTGA
TTTCCTTGGCAATTCTTCTTTAAAAAGATTAGAGTTGTCATCAAATCAAA
TACAAGAGTTCTCTCCAGGGTGTTTTCATGCCATTGGAAAATTATTTGGC
CTCTCTCTTAACAATGTCAAACTGAGCCCCAGTCTGACAGAGAAGCTTTG
CTTGGAATTATCCAACACAAGCATTGAGAATCTATCCCTGAGCAACATCC
AGCTGTACCAAACCAGCAACACGACTTTCTTTGGACTAAAGCACACAAAT
CTCAGCATGCTTGATCTTTCCCATAACAGCTTAAGTGTGATTGGTAATGA
TTCCTTTGCTTGGCTTCCACATCTGAAATATTTCTTTCTGGAGTATAACA
ATATAGAGCATTTGTCTTCTCGCTCTCTTTATGGGCTTTCCAATGTGAAA
TACCTGAATCTGAGACGATCTTTTACTAAACAAAGCGTTTCCTTGGCTTC
ACTTCCCAAAATAGAGGACTTTTCCTTTAAATGGCTAAAATCTTTGGAGT
ATCTCAACATGGAAGATAACAACTTTCCAGGCATAAAAAGGAATACTTTC
ACAGGATTGATAAAGCTGAAAAGTTTAAGTCTATCCAACTCCTTCTCAAG
TTTGCGAACTTTAACAAATGAAACATTTATATCACTCGCTGATTCTCCTC
TTCTCATACTCAACCTAACCAAAAATAAAATCTCAAAAATAGAGAGTGGT
GCTTTTTCTTGGTTGGGCCACCTAAAGGTACTTGACCTCGGCCTTAATGA
AATTGGGCAAGAACTCACAGGACAAGAATGGAGAGGTCTAAAAAATATTG
TTGAAGTCTACCTTTCCTACAACAGATACCTAGAGCTGACTACCAACTCT
TTCGCCTTGGTTCCAAGCCTTCAACAACTGATGCTCCGAAGGGTGGCCCT
TAGAAATATGGATTGCTCCCCTTCACCTTTTCACCCTCTTTTTAACTTGA
CCATTTTGGATCTAAGTAACAACAATATAGCCAACATAAATGATGAACTG
TTGAAGGGTCTTGAGAAACTACAAATTCTGGAYTTGCAGCATAACAATTT
AGCACGGCTCTGGAAACACGCAAACCCTGGCGGTCCTGTTCAGTTTCTGA
AGGGCCTTTCTCACCTCCACATCCTTAACTTAGAGTCTAATGGCTTTGAT
GAAATCCCAGCAGATGCCTTCAGGGACTTATCTGAATTGAAGAGCATCGA
TTTAGGATTGAATAATTTAAACATCCTTCCACCATCTGTCTTTGATAATC
AAGTGTCTCTGAAGTCATTAAGCCTTCAGAAGAATCTCATAACGTCAGTC
AAGAAGACTGTTTTTGGACCTGCATTCCAGAAGTTGAGTAATTTAGATAT
GCGCTTCAATCCCTTTGACTGTACGTGTGAAAGCATTGCCTGGTTTGTTA
GTTGGATTAATAGTACTCACACCAACATCTCTGAATTATCCAGCCATTAC
CTCTGCAATACTCCACCTCAATATCATGGTCTCCCAGTGATTCTTTTTGA
TACATCACCCTGCAAAGACAGTGCC
>Phacochoerus_africanus
AACAAATGTACTGTTAGACATGAAATAGCTGACTGCAGCCATCTGAAGTT
GACTCAAATACCCGATGACCTCCCGGCAAACATAACAGTGTTGAATCTTA
CCCACAATCAACTCAGAAGATTACCACCTGCCAATTTTACAATATACAGC
CAACTTACTACCTTGGATGGAGGATTTAACACCATCTCAAAGCTGGAGCC
AGAATTGTGCCAAAGTCTCCCTTTGTTGGAAATTTTGAACCTCCAACACA
ATGAGCTCTCTCAGCTTTCTGATAAAACCTTTATCTTCTGCATGAATTTG
ATTGAACTCCATCTAATGTCCAACTCAATCCAGAAGATTCAAAATAATCC
CTTTAAAAACCTGAAGAATTTAATCAAATTAGATCTATCTCATAATGGTT
TATCATCTACTAAATTAGGAACGCAGCTCCAACTGGAAAATCTCCAAGAG
CTTCTATTAGCAAATAATAAAATTTCTGCACTAAAACGTGAAGAACTTGA
TTTCCTTGGCAATTCTTCTTTAAAAAGATTAGAGTTGTCATCAAATCAAA
TACAAGAGTTCTCTCCAGGGTGTTTTCATGCCATTGGAAAATTATTTGGC
CTCTCTCTGAACAATGTCAAACTGAGCCCCAGTCTGACAGAGAAACTTTG
CTTGGAATTATCCAACACAAGCATTGAGAATCTATCCCTGAGCAACATCC
AGCTGTACCAAACCAGCAACACGACTTTCTTTGGACTAAAGCAGACAAAC
CTCAGCATGCTTGATCTTTCCCATAACAGCTTAAGTGTGATTGGTAATGA
TTCCTTTGCTTGGCTTCCACATCTGAAATATTTCTTTCTGGAGTATAACA
ATATAGAGCATTTGTCTTCTCGCTCTCTTTATGGGCTTTCCAATGTGAAA
TACCTGAATCTGAGACGATCTTTTACTAAACAAAGCGTTTCCTTGGCTTC
ACTTCCCAAAATAGAGGACTTTTCCTTTAAATGGCTAAAATCTTTGGAGT
ATCTCAACATGGAAGATAACAACTTTCCAGGCATAAAAAGGAATACTTTC
ACAGGATTGATAAAGCTGAAAAGTTTAAGTCTATCCAACTCCTTCTCAAG
TTTGCGAACTTTAACAAATGAAACATTTATATCACTCGCTGATTCTCCTC
TTCTCATACTCAACCTAACCAAAAATAAAATCTCAAAAATAGAGAGTGGT
GCTTTTTCTTGGTTGGGCCACCTAAAGGTACTTGACCTCGGCCTTAATGA
AATTGGGCAAGAACTCACAGGACAGGAATGGAGAGGTCTAAAAAATATTG
TTGAAGTCTACCTTTCCTACAACAGATACCTAGAGCTGACTACCAACTCT
TTCGCCTTGGTTCCAAGCCTTCAACAACTGATGCTCCGAAGGGTGGCCCT
TAGAAACATGGATTGCTCCCCTTCACCTTTTCACCCTCTTTTTAACTTGA
CCATTTTGGATCTAAGTAACAACAATATAGCCAACATAAATGATGAACTG
TTGAAGGGTCTTGAGAAACTACAAATTCTGGATTTGCAGCATAACAATTT
AGCACGGCTCTGGAAACACGCAAACCCTGGCGGTCCTGTTCAGTTTCTGA
AGGGCCTTTCTCACCTCCACATCCTTAACTTAGAGTCTAATGGCTTTGAT
GAAATCCCAGCAGATGCCTTCAGGGACTTATCTGAATTGAAGAGCATCGA
TTTAGGATTGAATAATTTAAACATCCTTCCACCATCTGTCTTTGATAATC
AAGTGTCTCTGAAGTCATTAAGCCTTCAGAAGAATCTCATAACGTCAGTC
AAGAAGACTGTTTTTGGACCTGCATTCCAGAAGTTGAGTAATTTAGATAT
GCGCTTCAATCCGTTTGACTGTACGTGTGAAAGCATTGCCTGGTTTGTTA
GTTGGATTAATAGTACTCACACCAACATCTCTGAATTATCCAGCCATTAC
CTCTGCAATACTCCACCTCAATATCATGGTCTCCCAGTGATTCTTTTTGA
TATATCACCCTGCAAAGACAGTGCC
>Babyrousa_babyrussa
AACAAATGTACTGTTAGACATGAAATAGCTGACTGCAGCCATCTGAAGTT
GACTCAAATACCCGATGACCTCCCGGCAAACATAACAGTGTTGAATCTTA
CCCACAATCAACTCAGAAGATTACCACCTGCCAATTTTACAATATACAGC
CAACTTACTACCTTGGATGGAGGATTTAACACCATCTCAAAGCTGGAGCC
AGAATTGTGCCAAAGTCTCCCTTTGTTGGAAATTTTGAACCTCCAACACA
ATGAGCTCTCTCAGCTTTCTGATAAAACCTTTATCTTCTGCATGAATTTG
ATTGAACTCCATCTAATGTCCAACTCAATCCAGAAGATTCAAAATAATCC
CTTTAAAAACCTGAAGAATTTAATCAAATTAGATCTATCTCATAATGGTT
TATCATCCACTAAATTAGGAACTCAGCTCCAACTGGAAAATCTCCAAGAG
CTTCTATTAGCAAATAATAAAATTTCTGCACTAAAACGTGAAGAACTTGA
TTTCCTTGGCAATTCTTCTTTAAAAAGATTAGAGTTGTCATCAAATCAAA
TACAAGAGTTCTCTCCAGGGTGTTTTCATGCCATTGGAAAATTATTTGGC
CTCTCTCTGAACAATGTCAAACTGAGCCCCAGTCTGACAGAGAAGCTTTG
CTTGGAATTATCCAACACAAGCATTGAGAATCTATCCCTGAGCAACATCC
AGCTGTACCAAACCAGCAACACGACTTTCTTTGGACTAAAGCAGACAAAC
CTCAGCATGCTTGATCTTTCCCATAACAGCTTAAGTGTGATTGGTAATGA
TTCCTTTGCTTGGCTTCCACATCTGAAATATTTCTTTCTGGAGTATAACA
ATATAGAGCGTTTGTCTTCTCGCTCTCTTTATGGGCTTTCCAATGTGAAA
TACCTGAATCTGAGACGATCTTTTACTAAACAAAGTGTTTCCTTGGCTTC
ACTTCCCAAAATAGAGGACTTTTCCTTTCAATGGCTAAAATCTTTGGAGT
ATCTCAACATGGAAGATAACAACTTTCCAGGCATAAAAAGGAATACTTTC
ACAGGATTGATAAAGCTGAAAAGTTTAAGTCTATCCAACTCCTTCTCAAG
TTTGCGAACTTTAACAAATGAAACATTCATATCACTCTCTGATTCTCCTC
TTCTCATACTCAACCTAACCAAAAATAAAATCTCAAAAATAGAGAGTGGT
GCTTTTTCTTGGTTGGGCCACCTAAAGGTACTTGACCTCGGCCTTAATGA
AATTGGGCAAGAACTCACAGGACAGGAATGGAGAGGTCTAAAAAATATTG
TTGAAGTCTACCTTTCCTACAACAGATACCTAGAGCTAACTTCCAACTCT
TTCGCCTTGGTTCCAAGCCTTCAACAACTGATGCTCCGAAGGGTGGCCCT
TAGAAACTTGGATTGCTCCCCTTCACCTTTTCACTCTCTTTTTAACTTGA
CCATTTTGGATCTAAGTAACAATAATATAGCCAACATAAATGATGAACTG
TTGAAGGGTCTTGAGAAACTGCAAATTCTGGATTTGCAGCATAACAATTT
AGCACGGCTCTGGAAACACGCAAACCCTGGCGGTCCTGTTCAGTTTCTGA
AGGGCCTTTCTCACCTCCACATCCTTAACTTAGAGTCTAATGGCTTTGAT
GAAATCCCAGCAGATGCCTTCAGGGACTTATCTGAATTGAAGAGCATNNN
TTTAGGATTGAATAATTTAAACATCCTTCCACCATCTGTCTTTGATAATC
AAGTGTCTCTGAAGTCATTAAGCCTTCAGAAGAATCTCATAACGTCAGTC
AAGAAGACTGTTTTTGGACCTGCATTCCAGAAGTTGAGTTATTTAGATAT
GCGCTTCAATCCGTTTGACTGTACGTGTGAAAGCATTGCCTGGTTTGTTA
GTTGGATTAATAGTACTCACACCAACATCTCTGAATTATCCAGCCATTAC
CTCTGCAATACTCCACCTCAATATCATGGTTTCCCAGTGATTCTTTTTGA
TACATCATCCTGCAAAGACAGTGCC
