# Supplementary material for: Adaptive Evolution of Toll-Like Receptors (TLRs) in the Family Suidae
Source: PLoS One. 2015 Apr 20;10(4):e0124069. doi: 10.1371/journal.pone.0124069 (PMC4404360; doi:10.1371/journal.pone.0124069)
Supplement: S1 File — (ZIP) [file pone.0124069.s002.zip › TLR6.fasta]

>Sus_verrucosus
CTAATCCAGTTCTCTGAAGAAAGTGAATTTGTGGTAGACAAGTCAAAAAT
AGGCCTTACTCGTGTTCCGAAAGACCTGCCACCCCAAACCAAAGTCTTAG
ATGTGTCTCAAAACTTCATAACTGAGCTTCACCTCTCTGACATCAGCTTT
CTCTCGCAGCTGACGGTTTTGAGACTTTCCCAGAATAGGATGCAGTGCCT
TGATATCAGTGTTTTCAAGTTCAATCAGGATTTGGAATATTTGGATTTAT
CTCACAATCAGTTGCAGACAATCTTGTGCCATCCCATCGCCAGCCTCAAG
CATTTGGACCTCTCATTCAATGACTTTGAAGCCCTGCCCATCTGTAAGGA
GTTTGGCAACTTGACACAACTGAATTTCTTGGGATTAAGTGCTACAAAGT
TACAGCAATTAGATCTACTACCAATTGCTCACTTGCATCTAAGTTGCATC
CTTCTGGATTTGGAACGTTATTACATGAAAGAAAATGAGAAAGAAAGTCT
TCAAATTCTGAACACAAAGAAACTTCACCTGGTCTTTCATCCAAATAGCT
TCTTCTCTGTCCAAGTAAACATATCGGTTAAGAGTGTAGGGTGTTTACAA
CTGGCTAATATTAAACTGAGTGATGACAACTGTCAGGTTTTCATTACATT
TTTATTGGAACTCACTCAAGGGCCAACCTTACTAAATTTTACGCTCAACC
ATGTGGAAACAACTTGGAAATGTTTGGTTGGAATTTTTCAATTCCTTTGG
CCCAAACCTGTAGAATATCTCAGTATTTACAATTTAACAATAGTTGAAAG
CATTGATGAAGAAGATTTTATTTATTATGAAACAACATTGAAAGGACTGA
AAATAGAACATATTACAAAGAGAGTTTTTATTTTTTCACAGACAGCATTA
TACAGAGTGTTTTCCGATATGAATATCGGGATGTTAACCATAGCAGACAC
ACATTTTATACACATGCTTTGTCCTCAGGTACCAAGCACATTTAACTTTT
TGAACTTTACCCAGAATGTTTTCACAGATAGTGTTTTTCAAAATTGCAAA
ACTTTAGCTAGATTAGAGACACTTATCTTACAAAAGAATAAATTAGAAGA
CCTTTTCAAAATAAGCCTCATGACTAAGGATATGCTATCTTTGGAAATAC
TGGATGTTAGCTCGAATTCTTTGGAGTATGATAGACATGGTGAAAATTGC
ACTTGGGTTGGGAGTATAGTGGTGTTAAATTTATCTTCAAATATACTCAC
TGACTCTGTTTTCAGATGTTTACCTCCCAGGATCAAGGTTCTTGATCTTC
ACARTAACAGAATAAGGAGCATCCCTAAGGATGTCGCCCATCTGGAAGCT
CTGCAAGAACTCAATGTTGCTTCCAATTCTTTAGCTCACCTGCCTGGATG
TGGTTCCTTTAGCAGCCTTTCCATTCTGATCATTGACTATAATTCAATTT
CCAACCCATCAGCTGACTTCTTCCAGAGCTGCCAGAAGATTAGGTCCCTC
AAAGCAGGGAACAATCCATTCCAATGTACATGTGAGCTAAGAGACTTCAN
CCAAAGTCTAGGTCAAGTATCGAGTGACGTGGTAGAGAGTTGGCCTGATT
CTTATGAGTGTGAGTATCCAGAAAGTTATAAGGGGACTCTGCTCAAGGAC
TTCCGTGTATCTGAATTATCCTGCAACACAGCT
>Sus_celebensis
CTAATCCAGTTCTCTGAAGAAAGTGAATTTGTGGTAGACAAGTCAAAAAT
AGGCCTTACTCGTGTTCCAAAAGACCTGCCACCCCAAACCAAAGTCTTAG
ATGTGTCTCAAAACTTCATAACTGAGCTTCACCTCTCTGACATCAGCTTT
CTCTCGCAGCTGACGGTTTTGAGACTTTCCCAGAATAGGATGCAGTGCCT
TGATATCAGTGTTTTCAAGTTCAATCAGGATTTGGAATATTTGGATTTAT
CTCACAATCAGTTGCAGACAATCTTGTGCCATCCCATCGCCAGCCTCAAG
CATTTGGACCTCTCATTCAATGACTTTGAAGCCCTGCCCATCTGTAAGGA
GTTTGGCAACTTGACACAACTGAATTTCTTGGGATTAAGTGCTACAAAGT
TACAGCAATTAGATCTACTACCAATTGCTCACTTGCATCTAAGTTGCATC
CTTCTGGATTTGGAACGTTATTACATGAAAGAAAATGAGAAAGAAAGTCT
TCAAATTCTGAACACAAAGAAACTTCACCTGGTCTTTCATCCAAATAGCT
TCTTCTCTGTCCAAGCAAACATATCGGTTAAGAGTGTAGGGTGTTTACAA
CTGGCTAATATTAAACTGAGTGATGACAACTGTCAGGTTTTCATTACATT
TTTATTGGAACTCACTCAAGGGCCAACCTTACTAAATTTTACGCTCAACC
ATGTGGAAACAACTTGGAAATGTTTGGTTGGAATTTTTCAATTCCTTTGG
CCCAAACCTGTAGAATATCTCAGTATTTACAATTTAACAATAGTTGAAAG
CATTGATGAAGAAGATTTTATTTATTATGAAACAACATTGAAAGGACTGA
AAATAGAACATATTACAAAGAGAGTTTTTATTTTTTCACAGACAGCATTA
TACAGAGTGTTTTCCGATATGAATATCGGGATGTTAACCATAGCAGACAC
ACATTTTATACACATGCTTTGTCCTCAGGTACCAAGCACATTTAACTTTT
TGAACTTTACCCAGAATGTTTTCACAGATAGTGTTTTTCAAAATTGCAAA
ACTTTAGCTAGATTAGAGACACTTATCTTACAAAAGAATAAATTAGAAGA
CCTTTTCAAAATAAGCCTCATGACTAAGGATATGCTATCTTTGGAAATAC
TGGATGTTAGCTCGAATTCTTTGGAGTATGATAGACATGGTGAAAATTGC
ACTTGGGTTGGGAGTATAGTGGTGTTAAATTTATCTTCAAATATACTCAC
TGACTCTGTTTTCAGATGTTTACCTCCCAGGGTCAAGGTTCTTGATCTTC
ANNNTAACAGAATAAGGAGCATCCCTAAGGATGTCGCCCATCTGGAAGCT
CTGCAAGAACTCAATGTTGCTTCCAATTCTTTAGCTCACCTGCCTGGATG
TGGTTCCTTTAGCAGCCTTTCCATTCTGATCATTGACTATAATTCAATTT
CCAACCCATCAGCTGACTTCTTCCAGAGCTGCCAGAAGATTAGGTCCCTC
AAAGCAGGGAACAATCCATTCCAATGTACATGTGACCTAAGAGACTTCAT
CCAAAGTCTAGGTCAASTATCGAGTGACRTGGTAGAGGGTTGGCCTGATT
CTTACGAGTGTGAGTATCCAGAAAGCTATAAGGGGACTCTGCTCAAGGAC
TTCCGTGTATCTGAATTATCCTGCAACACAGCT
>Sus_scrofa_Europe
CTAATCCAGTTCTCTGAAGAAAGTGAATTTGTGGTAGACAAGTCAAAAAT
AGGCCTTACTCGTGTTCCAAAAGACCTGCCACCCCAAACCAAAGTCTTAG
ATGTGTCTCAAAACTTCATAACTGAGCTTCACCTCTCTGACATCAGCTTT
CTCTCGCAGCTGACGGTTTTGAGACTTTCCCAGAATAGGATGCAGTGCCT
TGATATCAGTGTTTTCAAGTTCAATCAGGATTTGGAATATTTGGATTTAT
CTCACAATCAGTTGCAGACAATCTTGTGCCATCCCATCACCAGCCTCAAG
CATTTGGACCTCTCATTCAATGACTTTGAAGCCCTGCCCATATGTAAGGA
GTTTGGCAACTTGACACAACTGAATTTCTTGGGATTAAGTGCTACAAAGT
TACAGCAATTAGATCTACTACCAATTGCTCACTTGCATCTAAGTTGCATC
CTTCTGGATTTGGAACGTTATTACATGAAAGAAAATGAGAAAGAAAGTCT
TCAAATTCTGAACACAAAGAAACTTCACCTGGTCTTTCATCCAAATAGCT
TCTTCTCTGTCCAAGTAAACATATCGGTTAAGAGTGTAGGGTGTTTACAA
CTGGCTAATATTAAACTGAGTGATGACAACTGTCAGGTTTTCATTACATT
TTTATTGGAACTCACTCAAGGGCCAACCTTACTAAATTTTACGCTCAACC
ATGTGGAAACAACTTGGAAATGTTTGGTTGGAATTTTTCAATTCCTTTGG
CCCAAACCTGTAGAATATCTCAGTATTTACAATTTAACAATAGTTGAAAG
CATTGATGAAGAAGATTTTATTTATTATGAAACAACATTGAAAGGAGTGA
AAATAGAACATATTACAAAGAGAGTTTTTATTTTTTCACAGACAGCATTA
TACAGAGTGTTTTCCGATATGAATATCAGGATGTTAACCATAGCAGACAC
ACATTTTATACACATGCTTTGTCCTCAGGTACCAAGCACATTTAACTTTT
TGAACTTTACCCAGAATGTTTTTACAGATAGTGTTTTTCAAAATTGCAAA
ACTTTAGCTAGATTAGAGACACTCATCTTACAAAAGAATAAATTAGAAGA
CCTTTTCAAAATAAGCCTCATGACTAAGGATATGCTATCTTTGGAAATAC
TGGATGTTAGCTCGAATTCTTTGGAGTATGATAGACATGGTGAAAATTGC
ACTTGGGTTGGGAGTATAGTGGTGTTAAATTTATCTTCAAATATACTCAC
TGACTCTGTTTTCAGATGTTTACCTCCCAGGATCAAGGTTCTTGATCTTC
ACAGTAACAGAATAAGGAGCATCCCTAAGGATGTCGCCCATCTGGAAGCT
CTGCAAGAACTCAATGTTGCTTCCAATTCTTTAGCTCACCTGCCTGGATG
TGGTTCCTTTAGCAGCCTTTCCATTCTGACCATTGACTATAATTCAATTT
CCAACCCATCAGCTGACTTCTTCCAGAGCTGCCAGAAGATTAGGTCCCTC
AAAGCAGGGAACAATCCATTCCAATGTACATGTGAGCTAAGAGACTTCAT
CCAAAGTCTAGGTCAAGTATCGAGTGACGTGGTAGAGAGTTGGCCTGATT
CTTACGAGTGTGAGTATCCAGAAAGTTATAAGGGGACTCTGCTCAAGGAC
TTCCGTGTATCTGAATTATCCTGCAACACAGCT
>Sus_scrofa_Asia
CTAATCCAGTTCTCTGAAGAAAGTGAATTTGTGGTAGACAAGTCAAAAAT
AGGCCTTACTCGTGTTCCAAAAGACCTGCCACCCCAAACCAAAGTCTTAG
ATGTGTCTCAAAACTTCATAACTGAGCTTCACCTCTCTGACATCAGCTTT
CTCTCGCAGCTGACGGTTTTGAGACTTTCCCAGAATAGGATGCAGTGCCT
TGATATCAGTGTTTTCAAGTTCAATCAGGATTTGGAATATTTGGATTTAT
CTCACAATCAGTTGCAGACAATCTTGTGCCATCCCATCACCAGCCTCAAG
CATTTGGACCTCTCATTCAATGACTTTGAAGCCCTGCCCATATGTAAGGA
GTTTGGCAACTTGACACAACTGAATTTCTTGGGATTAAGTGCTACAAAGT
TACAGCAATTAGATCTACTACCAATTGCTCACTTGCATCTAAGTTGCATC
CTTCTGGATTTGGAACGTTATTACATGAAAGAAAATGAGAAAGAAAGTCT
TCAAATTCTGAACACAAAGAAACTTCACCTGGTCTTTCATCCAAATAGCT
TCTTCTCTGTCCAAGTAAACATATCGGTTAAGAGTGTAGGGTGTTTACAA
CTGGCTAATATTAAACTGAGTGATGACAACTGTCAGGTTTTCATTACATT
TTTATTGGAACTCACTCAAGGGCCAACCTTACTAAATTTTACGCTCAACC
ATGTGGAAACAACTTGGAAATGTTTGGTTGGAATTTTTCAATTCCTTTGG
CCCAAACCTGTAGAATATCTCAGTATTTACAATTTAACAATAGTTGAAAG
CATTGATGAGGAAGATTTTATTTATTATGAAACAACATTGAAAGGAGTGA
AAATAGAACATATTACAAAGAGAGTTTTTATTTTTTCACAGACAGCATTA
TACAGAGTGTTTTCCGATATGAATATCAGGATGTTAACCATAGCAGACAC
ACATTTTATACACATGCTTTGTCCTCAGGTACCAAGCACATTTAACTTTT
TGAACTTTACCCAGAATGTTTTTACAGATAGTGTTTTTCAAAATTGCAAA
ACTTTAGCTAGATTAGAGACACTCATCTTACAAAAGAATAAATTAGAAGA
CCTTTTCAAAATAAGCCTCATGACTAAGGATATGCTATCTTTGGAAATAC
TGGATGTTAGCTCGAATTCTTTGGAGTATGATAGACATGGTGAAAATTGC
ACTTGGGTTGGGAGTATAGTGGTGTTAAATTTATCTTCAAATATACTCAC
TGACTCTGTTTTCAGATGTTTACCTCCCAGGATCAAGGTTCTTGATCTTC
ACAATAACAGAATAAGGAGCATCCCTAAGGATGTCGCCCATCTGGAAGCT
CTGCAAGAACTCAATGTTGCTTCCAATTCTTTAGCTCACCTGCCTGGATG
TGGTTCCTTTAGCAGCCTTTCCATTCTGATCATTGACTATAATTCAATTT
CCAACCCATCAGCTGACTTCTTCCAGAGCTGCCAGAAGATTAGGTCCCTC
AAAGCAGGGAACAATCCATTCCAATGTACATGTGAGCTAAGAGACTTCAT
CCAAAGTCTAGGTCAAGTATCGAGTGACGTGGTAGAGGGTTGGCCTGATT
CTTACAAGTGTGAGTATCCAGAAAGTTATAAGGGGACTCTGCTCAAGGAC
TTCCGTGTATCTGAATTATCCTGCAACACAGCT
>Sus_barbatus
CTAATCCAGTTCTCTGAAGAAAGTGAATTTGTGGTAGACAAGTCAAAAAT
AGGTCTTACTCGTGTTCCAAAAGACCTGCCACCCCAAACCAAAGTCTTAG
ATGTGTCTCAAAACTTCATAACTGAGCTTCACCTCTCTGACATCAGCTTT
CTCTCGCAGCTGACGGTTTTGAGACTTTCCCAGAATAGGATGCAGTGCCT
TGATATCAGTGTTTTCAAGTTCAATCAGGATTTGGAATATTTGGATTTAT
CTCACAATCAGTTGCAGACAATCTTGTGCCATCCCATCRCCAGCCTCAAG
CATTTGGACCTCTCATTCAATGACTTTGAAGCCCTGCCCATMTGTAAGGA
GTTTGGCAACTTGACACAACTGAATTTCTTGGGATTAAGTGCTACAAART
TACAGCAATTAGATCTACTACCAATTGCTCACTTGCATCTAAGTTGCATC
CTTCTGGATTTGGAACGTTATTACAYGAAAGAAAATGAGAAAGAAAGTCT
TCAAATTCTGAACACAAAGAAACTTCACCTSGTCTTTCATCCAAATAGCT
TCTTCTCTGTCCAAGTAAACATATCGRTTAAGAGTGTAGGGTGTTTACAA
CTGGCTAATATTAAACTGAGTGATGACAACTGTCAGGTTTTCATTACATT
TTTATTGGAACTCACTCAAGGGCCAACCTTACTAAATTTTACGCTCAACC
ATGTGGAAACAACTTGGAAATGTTTGGTTGGAATTTTTCAATTCCTTTGG
CCCAAACCTGTAGAATATCTCAGTATTTACAATTTAACAATAGTTGAAAG
CATTGATGAAGAAGATTTTATTTATTAYGAAACAACATTGAAAGGACTGA
AAATAGAACATATTACAAAGAGAGTTTTTATTTTTTCACAGACAGCATTA
TACAGAGTGTTTTCYGATATGAATATCAGGATGTTAACCATAGCAGACAC
ACATTTTATACACATGCTTTGTCCTCAGGTACCAAGCACATTTAACTTTT
TGAACTTTACCCAGAATGTTTTYACAGATAGTGTTTTTCAAAATTGCAAA
ACTTTAGCTAGATTAGAGACACTCATCTTACAAAAGAATAAATTAGAAGA
CCTTTTCAAAATAAGCCTCATGACTAAGGATATGCTATCTTTRGAAATAC
TGGATGTTAGCTCGAATTCTTTGGAGTATGATAGACATGGTGAAAATTGC
ACTTGGGTTGGGAGTATAGTGGTGTTAAATTTATCTTCAAATATACTCAC
TGACTCTGTTTTCAGATGTTTACCTCCCAGGATCAAGGTTCTTGATCTTC
ACAATAACAGAATAAGGAGCATCCCTAAGGATGTCGCCCATCTGGAAGCT
CTGCAAGAACTCAATGTTGCTTCCAATTCTTTAGCTCACCTGCCTGGATG
TGGTTCCTTTAGCAGCCTTTCCATTCTGAYCATTGACTATAATTCAATTT
CCAACCCATCAGCTGACTTCTTCCAGAGCTGCCAGAAGATTAGGTCCCTC
AAAGCAGGGAACAATCCATTCCAATGTACATGTGAGCTAAGAGACTTCAT
CCAAAGTCTAGGTCAAGTATCGAGTGACGTGGTAGAGGGTTGGCCTGATT
CTTACGAGTGTGAGTATCCAGAAAGTTATAAGGGGACTCTGCTCAAGGAC
TTCCGTGTATCTGAATTATCCTGCAACACAGCT
>Sus_cebifrons
CTAATCCAGTTCTCTGAAGAAAGTGAATTTGTGGTAGACAAGTCAAAAAT
AGGTCTTACTCGTGTTCCAAAAGACCTGCCACCCCAAACCAAAGTCTTAG
ATGTGTCTCAAAACTTCATAACTGAGCTTCACCTCTCTGACATCAGCTTT
CTCTCGCAGCTGATGGTTTTGAGACTTTCCCAGAATAGGATGCAGTGCCT
TGATATCAGTGTTTTCAAGTTCAATCAGGATTTGGAATATTTGGATTTAT
CTCACAATCAGTTGCAGACAATCTTGTGCCATCCCATCGCCAGCCTCAAG
CATTTGGACCTCTCATTCAATGACTTTGAAGCCCTGCCCATCTGTAAGGA
GTTTGGCAACTTGACACAACTGAATTTCTTGGGATTAAGTGCTACAAAAT
TACAGCAATTAGATCTAMTACCAATTGCTCACTTGCATCTAAGTTGCATC
CTTCTGGATTTGGAACGTTATTACACGAAAGAAAATGAGAAAGAAAGTCT
TCAAATTCTGAACACAAAGAAACTTCACCTCGTCTTTCATCCAAATAGCT
TCTTCTCTGTCCAAGTAAACATATCCGTTAAGAGTGTAGGGTGTTTACAA
CTGGCTAATATTAAACTGAGTGATGACAACTGTCAGGTTTTCATTACATT
TTTATTGGAACTCACTCAAGGGCCAACCTTACTAAATTTTACGCTCAACC
ATGTGGAAACAACTTGGAAATGTTTGGTTGGAATTTTTCAATTCCTTTGG
CCCAAACCTGTAGAATATCTCAGTATTTACAATTTAACAATAGTTGAAAG
CATTGATGAAGAAGATTTTATTTATTATGAAACAACATTGAAAGGACTGA
AAATAGAACATATTACAAAGAGAGTTTTTATTTTTTCACAGACAGCATTA
TACAGAGTGTTTTCCGATATGAATATCAGGATGTTAACCATAGCAGACAC
ACATTTTATACACATGCTTTGTCCTCAGGTACCAAGCACATTTAACTTTT
TGAACTTTACCCAGAATGTTTTCACAGATAGTGTTTTTCAAAATTGCAAA
ACTTTAGCTAGATTAGAGACACTCATCTTACAAAAGAATAAATTAGAAGA
CCTTTTCAAAATAAGCCTCATGACTAAGGATATGCTATCTTTGGAAATAC
TGGATGTTAGCTCGAATTCTTTGGAGTATGATAGACATGGTGAAAATTGC
ACTTGGGTTGGGAGTATAGTGGTGTTAAATTTATCTTCAAATATACTCAC
TGACTCTGTTTTCAGATGTTTACCTCCCAGGGTCAAGGTTCTTGATCTTC
ACAATAACAGAATAAGGAGCATCCCTAAGGATGTCGCCCATCTGGAAGCT
CTGCAAGAACTCAATGTTGCTTCCAATTCTTTAGCTCACCTGCCTGGATG
TGGTTCCTTTAGCAGCCTTTCCATTCTGACCATTGACTATAATTCAATTT
CCAACCCATCAGCTGACTTCTTCCAGAGCTGCCAGAAGATTAGGTCCCTC
AAAGCAGGGAACAATCCATTCCAATGTACATGTGAGCTAAGAGACTTCAT
CCAAAGTCTAGGTCAAGTATCGAGTGACGTGGTAGAGGGTTGGCCTGATT
CTTACGAGTGTGAGTATCCAGAAAGCTATAAGGGGACTCTGCTCAAGGAC
TTCCRTGTATCTGAATTATCCTGCAACACAGCT
>Potamochoerus_porcus
CTAATCCAGTTCTCTGAAGAAAGTGAATTTGTGGTAGACAAGTCAAAAAT
AGGCCTTACTCGTGTTCCAAAAGACCTGCCACCCCAAACCAAAGTCTTAG
ATGTGTCTCAAAACTACATAACTGAGCTTCACCTCTCTGACATCAGCTTT
CTCTCGCAGCTGACGGTTTTGAGACTTTCCCAGAATAGGATGCAGTGCCT
TGATATCAGTGTTTTCAAGTTCAATCAGGATTTGGAATATTTGGATTTAT
CTCACAATCAGTTGCAGACAATCTTGTGCCATCCCATCGCCAGCCTCAAG
CATTTGGACCTCTCATTCAATGACTTTGAAGCCCTGCCCATCTGTAAGGA
GTTTGGCAACTTGACGCAACTGAATTTCTTGGGATTAAGTGCTACAAAAT
TACAACAATTAGATCTACTACCAATTGCTCACTTGCATCTAAGTTGCATC
CTTCTGGATTTGGAACGTTATTACGTGAAAGAAAATGAGAAAGAAAGTCT
TCAAATTCTGAACACAAAGAAACTTCACCTCGTCTTTCATCCCAATAGYT
TCTTCTCTGTCCAAGTAAACATATCGGTTAAGAGTGTAGGGTGTTTACAA
CTGGCTAATATTAAACTGAGTGATGACAACTGTCAGGTTTTCATTACATT
TTTATTGGAACTCACTCAAGGGCCAACCTTACTAAATTTTACGCTCAACC
ATGTGGAAACAACTTGGAAATGTTTGGTTGGAGTTTTTCAATTCCTTTGG
CCCAAACCTGTAGAATATCTCAGTATTTACAATTTAACAATAGTTGAGAG
CATTGATGAAGAAGATTTTATTTATTATGAAACGACATTGAAAGGACTGA
AAATAGAACATATTACAAAGAGAGTTTTTATTTTTTCACAGACAGCATTA
TACAGAGTGTTTTCCGATATGAATATCAGGATGCTAACCATAGCAGACAC
ACATTTTATACACATGCTTTGTCCTCAGGTACCAAGCACATTTAAGTTTT
TGAACTTTACCCAGAATGTTTTCACAGATAGTGTTTTTCAAAATTGCAAA
ACTTTAGCTAGATTAGAGACACTTATCTTACAAAAGAATAAATTAGAAGA
CCTTTTCAAAATAAGCCTCATGACTAAGGATATGCTATCTTTGGAAATAC
TGGATGTTAGCTCGAATTCTTTGGAGTATGATAGACATGGTGAAAATTGC
ACTTGGGTTGGGAGTATAGTGGTGTTAAATTTATCTTCAAATATACTCAC
TGACTCTGTTTTCAGATGTTTACCTCCCAGGGTCAAGGTTCTTGATCTTC
ACAATAACAGAATAAGGAGCATCCCTAAGGATGTCGCCCATCTGGAAGCT
CTGCAAGAACTCAATGTTGCTTCCAATTCTTTAGCTCACCTGCCTGGATG
TGGTTCCTTTAGCAGCCTTTCCATTCTGATCATTGACTATAATTCAATTT
CCAACCCATCAGCTGACTTCTTCCAGAGCTGCCAGAAGATTAGGTCCCTC
AAAGCAGGGAACAATCCATTCCAATGTACATGTGAGCTAAGAGACTTCAT
CCAAAGTCTAGGTCAAGTATCGAGTGACGTGGTAGAGGGTTGGCCTGATT
CTTACGAGTGTGAGTATCCAGAAAGCTATAAGGGGACTCTGCTCAAGGAC
TTCCGTGTATCTGAATTATCCTGCAACACAGCT
>Potamochoerus_larvatus
CTAATCCAGTTCTCTGAAGAAAGTGAATTTGTGGTAGACAAGTCAAAAAT
AGGCCTTACTCGTGTTCCAAAAGACCTGCCACCCCAAACCAAAGTCTTAG
ATGTGTCTCAAAACTACATAACTGAGCTTCACCTCTCTGACATCAGCTTT
CTCTCRCAGCTGACGGTTTTGAGACTTTCCCAGAATAGGATGCAGTGCCT
TGATATCAGTGTTTTCAAGTTCAATCAGGATTTGGAATATTTGGATTTAT
CTCACAATCAGTTGCAGACAATCTTGTGCCATCCCATCGCCAGCCTCAAG
CATTTGGACCTCTCATTCAATGACTTTGAAGCCCTGCCCATCTGTAAGGA
GTTTGGCAACTTGACGCAACTGAATTTCTTGGGATTAAGTGCTACAAAAT
TACAACAATTAGATCTACTACCAATTGCTCACTTGCATCTAAGTTGCATC
CTTCTGGATTTGGAACGTTATTACGTGAAAGAAAATGAGAAAGAAAGTCT
TCAAATTCTGAACACAAAGAAACTTCACCTCGTCTTTCATCCCAATAGCT
TCTTCTCTGTCCAAGTAAACATATCGGTTAAGAGTGTARGGTGTTTACAA
CTGGCTAATATTAAACTGAGTGATGACAACTGTCAGGTTTTCATTACATT
TTTATTGGAACTCACTCAAGGGCCAACCTTACTAAATTTTACGCTCAACC
ATGTGGAAACAACTTGGAAATGTTTGGTTGGAGTTTTTCAATTCCTTTGG
CCCAAACCTGTAGAATATCTCAGTATTTACAATTTAACAATAGTTGAGAG
CATTGATGAAGAAGATTTTATTTATTATGAAACGACATTGAAAGGACTGA
AAATAGAACATATTACAAARAGAGTTTTTATTTTTTCACAGACAGCATTA
TACARAGTGTTTTCCGATATGAATATCAGGATGCTAACCATAGCAGACAC
ACATTTTATACACATGCTTTGTCCTCAGGTACCAAGCACATTTAAGTTTT
TGAACTTTACCCAGAATGTTTTCACAGATAGTGTTTTTCAAAATTGCAAA
ACTTTAGCTAGATTAGAGACACTTATCTTACAAAAGAATAAATTAGAAGA
CCTTTTCAAAATAAGCCTCATGACTAAGGATATGCTATCTTTGGAAATAC
TGGATGTTAGCTCGAATTCTTTGGAGTATGATAGACATGGTGAAAATTGC
ACTTGGGTTGGGAGTATAGTGGTGTTAAATTTATCTTCAAATATACTCAC
TGACTCTGTTTTCAGATGTTTACCTCCCAGGGTCAAGGTTCTTGATCTTC
ACAATAACAGAATAAGGAGCATCCCTAAGGATGTCGCCCATCTGGAAGCT
CTGCAAGAACTCAATGTTGCTTCCAATTCTTTAGCTCACCTGCCTGGATG
TGGTTCCTTTAGCAGCCTTTCCATTCTGATCATTGACTATAATTCAATTT
CCAACCCATCAGCTGACTTCTTCCAGAGCTGCCAGAAGATTAGGTCCCTC
AAAGCAGGGAACAATCCATTCCAATGTACATGTGAGCTAAGAGACTTCAT
CCAAAGTCTAGGTCAAGTATCGAGTGACGTGGTAGAGGGTTGGCCTGATT
CTTACGAGTGTGAGTATCCAGAAAGCTATAAGGGGACTCTGCTCAAGGAC
TTCCGTGTATCTGAATTATCCTGCAACACAGCT
>Phacochoerus_africanus
CTAATCCAGTTCTCTGAAGAAAGTGAATTTGTGGTAGACAAGTCAAAAAT
AGGCCTTACTCGTGTTCCAAAAGACCTGCCACCCCAAACCAAAGTCTTAG
ATGTGTCTCAAAACTACATAACTGAGCTTCACCTCTCTGACATCAGCTTT
CTCTCGCAGCTGACGGTTTTGAGACTTTCCCAGAATAGGATGCAGTGCCT
TGATATCAGTGTTTTCAAGTTCAATCAGGATTTGGAATATTTGGATTTAT
CTCACAATCAGTTGCAGACAATCTTGTGCCATCCCATCGCCAGCCTCAAG
CATTTGGACCTCTCATTCAATGACTTTGAAGCCCTGCCCATCTGTAAGGA
GTTTGGCAACTTGACGCAACTGAATTTCTTGGGATTAAGTGCTACAAAGT
TACAACAACTAGATCTACTACCAATTGCTCACTTGCATCTAAGTTGCATC
CTTCTGGATTTGGAACATTATTACGTGAAAGAAAATGAGAAAGAAAGTCT
TCAAATTCTGAACACAAAGAAACTTCACCTCGTCTTTCATCCCAATAGCT
TCTTCTCTGTCCAAGTAAACATATCGGTTAAGAGTGTAGGGTGTTTACAA
CTGGCTAATATTAAACTGAGTGATGACAACTGTCAGGTTTTCATTACATT
TTTATTGGAACTCACTCAAGGGCCAACCTTACTAAATTTTACGCTCAACC
ATGTGGAAACAACTTGGAAATGTTTGGTTGGAGTTTTTCAATTCCTTTGG
CCCAAACCTGTAGAATATCTCAGTATTTACAATTTAACAATAGTTGAGAG
CATTGATGAAGAAGATTTTATTTATTATGAAACGACATTGAAAGGACTGA
AAATAGAACATATTACAAAGAGAGTTTTTATTTTTTCACAGACAGCATTA
TACAAAGTGTTTTCCGATATGAATATCAGGATGTTAACCATAGCAGACAC
ACATTTTATACACATGCTTTGTCCTCAGGTACCAAGCACATTTAAGTTTT
TGAACTTTACCCAGAATGTTTTCACAGATAGTGTTTTTCAAAATTGCAAA
ACTTTAGCCAGATTAGAGACACTTATCTTACAAAGGAATAAATTAGAAGA
CCTTTTCGAAATAAGCCTCATGACTAAGGATATGCTATCTTTGGAAATAC
TGGATGTTAGCTCGAATTCTTTGGAGTATGATAGACATGGTGAAAATTGC
ACTTGGGTTGGGAGTATAGTGGTGTTAAATTTATCTTCAAATATACTCAC
TGACTCTGTTTTCAGATGTTTACCTCCCAGGGTCAAGGTTCTTGATCTTC
ACAATAACAGAATAAGGAGCATCCCTGAGGATGTCACCCATCTGGAAGCT
CTGCAAGAACTCAATGTTGCTTCCAATTCTTTAGCTCACCTGCCTGGATG
TGGTTCCTTTAGCAGCCTTTCCATTCTGATCATTGACTATAATTCAATTT
CCAACCCATCAGCTGACTTCTTCCAGAGCTGCCAGAAGATTAGGTCCCTC
AAAGCAGGGAACAATCCATTCCAATGTACATGTGAGCTAAGAGACTTCAT
CCAAAGTCTAGGTCAAGTATCGAGTGACGTGGTAGAGGGTTGGCCTGATT
CTTACGAGTGTGAGTATCCAGAAAGCTATAAGGGGACTCTGCTCAAGGAC
TTCCGTGTATCTGAATTATCCTGCAACACAGCT
>Babyrousa_babyrussa
CTAATCCAGTTCTCTGAAGAAAGTGAATTTGTGGTAGACAAGTCAAAAAT
AGGCCTTACTCGTGTTCCAAAACACCTGCCACCCCAAACCAAAGTCTTAG
ATGTGTCTCAAAACTACATAACTGAGCTTCACCTCTCTGACATCAGCTTT
CTCTCACAGCTGACGGTTTTGAGACTTTCCCAGAATAGGATGCAGTGCCT
TGATATCAGTGTTTTCAAGTTCAATCAGGATTTGGAATATTTGGATTTAT
CTCACAATCAGTTGCAGACAATCTTGTGCCATCCCATCGCCAGCCTCAAG
CATTTGGACCTCTCATTCAATGACTTTGAAGCCCTGCCCATCTGTAAGGA
GTTTGGCAACTTGACGCAACTGAATTTCTTGGGATTAAGTGCTACAAAGT
TACAACAATTAGATCTACTACCAATTGCTCACTTGCATCTAAGTTGCATC
CTTCTGGATTTGGAACGTTATTACGTGAAAGAAAATCAGAAAGAAAGTCT
TCAAATTCTGAACACAAAGAAACTTCACCTCGTCTTTCATCCAAATAGCT
TCTTCTCTGTCCAAGTAAACATATCGGTTAAGAGTGTAGGGTGTTTACAA
CTGGCTAATATTAAACTGAGTGATGACAACTGTCAGGTGTTCATTACATT
TTTATTGGAACTCACTCAAGGGCCAACCTTACTAAATTTTACGCTCAACC
ATGTGGAAACAACTTGGAAATGTTTGGTTGGAGTTTTTCAATTCCTTTGG
CCCAAACCTGTAGAATATCTCAGTATTTACAATTTAACAATAGTTGAAAG
CATTGATGAAGAAGATTTTATTTATTATGAAACGACATTGAAAGGACTGA
AAATAGAACATATTACAAAGAGAGTTTTTATTTTTTCACAGACAGCATTA
TACAGGGTGTTTTCCGATATGAATATCAGGATGTTAACCATAGCAGACAC
ACATTTTATACACATGCTTTGTCCTCAGGTACCAAGCACATTTAACTTTT
TGAACTTTACCCAGAATGTTTTCACAGATAGTGTTTTTCAAAATTGCAAA
ACTTTAGCTAGATTAGAGACACTTATCTTACAAAAGAATAAATTAGAAGA
CCTTTTCAAAATAAGCCTCATGACTAAGGATATGCTATCTTTGGAAATAC
TGGATGTTAGCTCGAATTCTTTGGAGTATGATAGACATGGTGAAAATTGC
ACTTGGGTTGGGAGTATAGTGGTGTTAAATTTATCTTCAAATATACTCAC
TGACTCTGTTTTCAGATGTTTACCTCCCAGGGTCAAGGTTCTTGATCTTC
ACAGTAACAGAATAAGAAGCATCCCTAAGGATGTCGCCCATCTGGAAGCT
CTGCAAGAACTCAATGTTGCTTCCAATTCTTTAGCTCACCTGCCTGGATG
TGGTTCCTTTAGCAGCCTTTCCATTCTGATCATTGACTATAATTCAATTT
CCAACCCATCAGCTGACTTCTTCCAGAGCTGCCAGAAGATTAGGTCCCTC
AAAGCAGGGAACAATCCATTCCAATGTACATGTGAGCTGAGAGACTTCAT
CCAAAGTCTAGGTCAAGTATCGAGTGACGTGGTAGAGGGTTGGCCTGATT
CTTACAAGTGTGAGTATCCAGAAAGCTATAAGGGGACTCTGCTCAAGGAC
TTCCGTGTATCTGAANTATCCTGCAACACAGCT
