# Supplementary material for: Adaptive Evolution of Toll-Like Receptors (TLRs) in the Family Suidae
Source: PLoS One. 2015 Apr 20;10(4):e0124069. doi: 10.1371/journal.pone.0124069 (PMC4404360; doi:10.1371/journal.pone.0124069)
Supplement: S1 File — (ZIP) [file pone.0124069.s002.zip › TLR7.fasta]

>Sus_scrofa_Europe
GCTAGATGGTTTCCTAAAACTCTGCCCTGTGATGTCAGTCTGGATGCTCC
GAATGCCCATGTGATCGTGGACTGCACAGACAAGCACTTGACAGCGATTC
CTGGAGGCATTCCCACCAATGCCACCAACCTCACCCTCACCATTAACCAC
ATAGCGAGCATCACTCCAGCCTCCTTCCAGCAGCTGGACCATCTGGTAGA
GATCGATTTCAGATGCAACTGTATACCTGTTCGACTGGGGCCAAAAGACA
ACCTGTGCACCAGAAGGCTGCAGATTAAACCCAGTAGCTTTAGTAAACTC
ACTTATTTAAAAGCTCTTTACCTGGATGGAAACCAGCTTCTAGAAATACC
TCGGGATCTTCCTCCCAGCTTACAGCTGCTGAGTCTCGAGGCCAACAACA
TCTTTTGGATCATGAAAGAGAATCTAACAGAACTGGCCAACCTAGAGATG
CTCTACCTGGGCCAGAACTGTTACTATCGCAATCCTTGTAATGTGTCATT
TTCCATTGAAAAAGATGCTTTCCTCAGTCTGAGAAATTTAAAACTGCTCT
CCCTAAAAGATAACAACATCTCAGCTGTTCCCACTGTTTTGCCATCTACT
TTGACAGAACTGTTTCTCTACAACAACATCATTGCAAAAATCCAAGAAGA
TGATTTTAATAACCTCAGTCAACTGCAAGTTCTGGACCTAAGTGGAAATT
GCCCTCGTTGTTATAATGTCCCATTTCCTTGTACACCCTGTGAAAACAAT
GCTCCCCTACAGATCCATCTACATGCTTTTGATGCATTGACAGAATTACA
AGTCTTACGTCTACACAGTAACTCTCTTCAGTATGTGCCCCAAAGATGGT
TTCAAAACCTTAATAAACTCAAGGAACTAGATCTTTCCCAAAACTTCTTG
GCCAAAGAAATTGGGGATGCTAAATTTTTGCATCTTCTTCACAACCTTGT
CAAATTGGATCTGTCCTTCAATTATGAACTTCAGGTCTATCATACATTTA
TGAATCTGTCAGATTCCTTTTCCTCACTGAAAAACTTAAAAGTGTTGCGG
ATCAAAGGCTATGTCTTTAAGGAGCTGAAAAGTTTAAATCTCTCCCCGTT
ACGTAATCTTCCGAATCTTGAAGTGCTTGATCTTGGGACTAACTTTATAA
AAATTGCCAACCTCAGCATATTTAAACAATTTAAAACACTGAAATTCATA
GATCTTTCAGTGAACAAAATATCACCTTCAGGAGATTCGAGTGAAAGTGG
CTTCTGCTCTGGCATGAGAACTTCTGCAGAAAGTCATGGGCCCCAGGTCC
TCGAATCATTACATTATTTCAGATATGATGAGTATGCAAGGAGTTGCCGG
TTCAAAAACAAAGAGCCTTCTTCCTCCTTGCCTCTTAATGAAGATTGTTC
CATGTATGGGCAGACCTTGGACCTAAGTAGAAACAATATATTTTTTATCA
GGTCCTCGGAATTTCAGCATCTCACTTTCCTCAAATGCCTAAACTTATCA
GGAAATAGCATCAGCCAAGCTCTTAATGGCAGTGAATTTCAGCCTTTAGT
GGAGCTGAAATACTTGGACTTCTCCAACAACCGGCTTGATTTACTCCACT
CAACAGCATTCGAAGAGCTACGCAACCTGGAAGTCCTAGATATAAGTAGT
AACAGCCACTATTTTCAATCAGAAGGAATTACTCACATGCTAGACTTTAC
CAAGAACCTAAAGGTTCTGAAGAAACTGATGATGAACAACAATGATATCG
CCACCTCCACCAGCACAACCATGGAGAGCGAATCGCTTAGAATCCTGGAA
TTCCGAGGAAATCATTTGGATATTTTATGGAGAGACGGTGATAACAGATA
CTTAAAATTCTTCAAGAACCTGCACAAGTTAGAGGAATTGGACATCTCTG
AAAATTCCCTGAGTTTCTTACCTAGTGGAGTTTTCGATGGCATGCCTCCA
AATCTGAAGACTCTCTCCTTGGCCAAAAATGGGCTCAAGTCTTTCAATTG
GGGAAAGCTCCAGTATCTGCAGAATCTAGAAACACTGGACCTCAGCTACA
ACCAGCTGAAGACTGTCCCTGAGAGATTATCCAACTGTTCCAGAAGCCTC
AAGAAACTCATACTTAAGAATAATGAAATCAGGAACCTAACAAAGTATTT
TCTGCAAGATGCTTTCCAGTTGCGACATCTGGACCTCAGCTCAAATAAAA
TCCAGGTTATCCAGAAGACTAGTTTTCCAGAAAACGTTCTCAACAATTTG
CAGATTTTGTTTTTGCATCATAATCGGTTTCTGTGCAACTGCGACGCTGT
GTGGCTTGTCTGGTGGGTTAACCATACAGAGGTGACCATCCCTTTCTTGG
CCACAGATGTGACTTGTATGGGACCAGGAGCACACAAGGGCCAGAGTGTG
GTCTCTCTAGATCTGTATACTTGTGAGTTAGATCTGACTAATTTT
>Sus_scrofa_Asia
GCTAGATGGTTTCCTAAAACTCTGCCCTGTGATGTCAGTCTGGATGCTCC
GAATGCCCATGTGATCGTGGACTGCACAGACAAGCACTTGACAGCGATTC
CTGGAGGCATTCCCACCAATGCCACCAACCTCACCCTCACCATTAACCAC
ATAGCGAGCATCACTCCAGCCTCCTTCCAGCAGCTGGACCATCTGGTAGA
GATCGATTTCAGATGCAACTGTATACCTGTTCGACTGGGGCCAAAAGACA
ACCTGTGCACCAGAAGGCTGCAGATTAAGCCCAGTAGCTTTAGTAAACTC
ACTTATTTAAAAGCTCTTTACCTGGATGGAAACCAGCTTCTAGAAATACC
TCGGGATCTTCCTCCCAGCTTACAGCTGCTGAGTCTCGAGGCCAACAACA
TCTTTTGGATCATGAAAGAGAATCTAACAGAACTGGCCAACCTAGAGATG
CTCTACCTGGGCCAGAACTGTTACTATCGCAATCCTTGTAATGTGTCATT
TTCCATTGAAAAAGATGCTTTCCTCAGTCTGAGAAATTTAAAACTGCTCT
CCCTAAAAGATAACAACATCTCAGCTGTTCCCACTGTTTTGCCATCTACT
TTGACAGAACTGTTTCTCTACAACAACATCATTGCAAAAATCCAAGAAGA
TGATTTTAATAACCTCAGTCAACTGCAAGTTCTGGACCTAAGTGGAAATT
GCCCTCGTTGTTATAATGTCCCATTTCCTTGTACACCCTGTGAAAACAAT
GCTCCCCTACAGATCCATCTACATGCTTTTGATGCATTGACAGAATTACA
AGTCTTACGTCTACACAGTAACTCTCTTCAGTATGTGCCCCAAAGATGGT
TTCAAAACCTTAATAAACTCAAGGAACTAGATCTTTCCCAAAACTTCTTG
GCCAAAGAAATTGGGGATGCTAAATTTTTGCATCTTCTTCCCAACCTTGT
CAAATTGGATCTGTCCTTCAATTATGAACTTCAGGTCTATCATACATTTA
TGAATCTGTCAGATTCCTTTTCCTCACTGAAAAACTTAAAAGTGTTGCGG
ATCAAAGGCTATGTCTTTAAGGAGCTGAAAAGTTTAAATCTCTCCCCGTT
ACGTAATCTTCCGAATCTTGAAGTGCTTGATCTTGGGACTAACTTTATAA
AAATTGCCAACCTCAGCATATTTAAACAATTTAAAACACTGAAATTCATA
GATCTTTCAGTGAACAAAATATCACCTTCAGGAGATTCGAGTGAAAGTGG
CTTCTGCTCTGGCATGAGAACTTCTGCAGAAAGTCATGGGCCCCAGGTCC
TCGAATCATTACATTATTTCAGATATGATGAGTACGCAAGGAGTTGCCGG
TTCAAAAACAAAGAGCCTTCTTCCTCCTTGCCTCTTAATGAAGATTGTTC
CATGTATGGGCAGACCTTGGACCTAAGTAGAAACAATATATTTTTTATCA
GGTCCTCGGAATTTCAGCATCTCACTTTCCTCAAATGCCTAAACTTATCA
GGAAATAGCATCAGCCAAGCTCTTAATGGCAGTGAATTTCAGCCTTTAGT
GGAGCTGAAATACTTGGACTTCTCCAACAACCGGCTTGATTTACTCCACT
CAACAGCATTCGAAGAGCTACGCAACCTGGAAGTCCTAGATATAAGTAGT
AACAGCCACTATTTTCAATCAGAAGGAATTACTCACATGCTAGACTTTAC
CAAGAACCTAAAGGTTCTGAAGAAACTGATGATGAACAACAATGATATCG
CCACCTCCACCAGCACAACCATGGAGAGCGAATCGCTTAGAATCCTGGAA
TTCCGAGGAAATCATTTGGATATTTTATGGAGAGACGGTGATAACAGATA
CTTAAAATTCTTCAAGAACCTGCACAAGTTAGAGGAATTGGACATCTCTG
AAAATTCCCTGAGTTTCTTACCTAGTGGAGTTTTCGATGGCATGCCTCCA
AATCTGAAGACTCTCTCCTTGGCCAAAAATGGGCTCAAGTCTTTCAATTG
GGGAAAGCTCCAGTATCTGCAGAATCTAGAAACACTGGACCTCAGCTACA
ACCAGCTGAAGACTGTCCCTGAGAGATTATCYAACTGTTCCAGAAGCCTC
AAGAAACTCATACTTAAGAATAATGAAATCAGGAACCTAACAAAGTATTT
TCTACAAGATGCTTTCCAGTTGCGACATCTGGACCTCAGCTCAAATAAAA
TCCAGGTTATCCAGAAGACTAGTTTTCCAGAAAACGTTCTCAACAATTTG
CAGATTTTGTTTTTGCATCATAATCGGTTTCTGTGCAACTGCGACGCTGT
GTGGCTTGTCTGGTGGGTTAACCATACAGAGGTGACCATCCCTTTCTTGG
CCACAGATGTGACTTGTATGGGACCAGGAGCACACAAGGGCCAGAGTGTG
GTCTCTCTAGATCTGTATACTTGTGAGTTAGATCTGACTAATTTT
>Sus_barbatus
GCTAGATGGTTTCCTAAAACTCTGCCCTGTGATGTCAGTCTGGATGCTCC
GAATGCCCATGTGATCGTGGACTGCACAGACAAGCACTTGACAGCGATTC
CTGGAGGCATTCCCACCAATGCCACCAACCTCACCCTCACCATTAACCAC
ATAGCGAGCATCACTCCAGCCTCCTTCCAGCAGCTGGACCATCTGGTAGA
GATCGATTTCAGATGCAACTGTATACCTGTTCGACTGGGGCCAAAAGACA
ACCTGTGCACCAGAAGGCTGCAGATTAAACCCAGTAGCTTTAGTAAACTC
ACTTATTTAAAAGCTCTTTACCTGGATGGAAACCAGCTTCTAGAAATACC
TCGGGATCTTCCTCCCAGCTTACAGCTGCTGAGTCTCGAGGCCAACAACA
TCTTTTGGATCATGAAAGAGAATCTAACAGAACTGGCCAACCTAGAGATG
CTCTACCTGGGCCAGAACTGTTACTATCGCAATCCTTGTAATGTGTCATT
TTCCATTGAAAAAGATGCTTTCCTCAGCCTGAGAAATTTAAAACTGCTCT
CCCTAAAAGATAACAACATCTCAGCTGTTCCCACTGTTTTGCCATCTACT
TTGACAGAACTGTTTCTCTACAACAACATCATTGCAAAAATCCAGGAAGA
TGATTTTAATAACCTCAGTCAACTGCAAGTTCTGGACCTAAGTGGAAATT
GCCCTCGTTGTTACAATGTCCCATTTCCTTGTACACCCTGTGAAAATAAT
GCTCCCCTACAGATCCATCTACATGCTTTTGATGCATTGACAGAATTACA
AGTCTTACGTCTACACAGTAACTCTCTTCAGTATGTGCCCCAAAGATGGT
TTCAAAACCTTAATAAACTCAAGGAACTAGATCTTTCCCAAAACTTCTTG
GCCAAAGAAATTGGAGATGCTAAATTTTTGCATCTTCTTCACAACCTTGT
CAAATTGGATCTGTCTTTCAATTATGAACTTCAGGTCTATCATACATTTA
TGAATCTGTCAGATTCCTTTTCCTCACTGAAAAACTTAAAAGTGTTGCGG
ATCAAAGGCTATGTCTTTAAGGAGCTGAAAAGTTTAAATCTCTCCCCGTT
ACGTAATCTTCCGAATCTTGAAGTGCTTGATCTTGGGACTAACTTTATAA
AAATTGCCAACCTCAGCATATTTAAACAATTTAAAACACTGAAATTCATA
GATCTTTCAGTGAACAAAATATCACCTTCAGGAGATTCGAGTGAAAGTGG
CTTCTGCTCTGGCGTGAGAACTTCTGCAGAAAGTCATGGGCCCCAGGTCC
TCGAATCATTACATTATTTCAGATATGATGAGTACGCAAGGAGTTGCCGG
TTCAAAAACAAAGAGCCTTCTTCCTCCTTGCCTCTTAATGAAGATTGTTC
CATGTATGGGCAGACCTTGGACCTAAGTAGAAACAATATATTTTTTATCA
GGTCCTCGGAATTTCAGCATCTCACTTTTCTCAAATGCCTAAACTTATCA
GGAAATAGCATCAGCCAAGCTCTTAATGGCAGTGAATTTCAGCCTTTAGT
GGAGCTGAAATACTTGGACTTCTCCAACAACCGGCTTGATTTACTCCACT
CAACAGCATTCGAAGAGCTACGCAACCTGGAAGTCCTAGATATAAGTAGT
AACAGCCACTATTTTCAATCAGAAGGAATTACTCACATGCTAGACTTTAC
CAAGAACCTAAAGGTTCTGAAGAAACTGATGATGAACAACAATGATATCG
CCACCTCCACCAGCACAACCATGGAGAGCGAATCGCTTAGAATCCTGGAA
TTCCGAGGAAATCATTTGGATATTTTATGGAGAGACGGTGATAACAGATA
CTTAAAATTCTTCAAGAACCTGCACAAGTTAGAGGAATTGGACATCTCCG
AAAATTCCCTGAGTTTCTTACCTAGTGGAGTTTTCGATGGCATGCCTCCA
AATCTGAAGACTCTCTCCTTGGCCAAAAATGGGCTCAAGTCTTTCAATTG
GGGAAARCTCCAGTATCTGCAGAATCTAGAAACACTGGACCTCAGCTACA
ACCAGCTGAAGACTGTCCCTGAGAGATTATCCAACTGTTCCAGAAGCCTC
AAGAAACTCATACTTAAGAATAATGAAATCAGGAACCTAACAAAGTATTT
TCTACAAGATGCTTTCCAGTTGCGACATCTGGACCTCAGCTCAAATAAAA
TCCAGGTTATCCAGAAGACTAGTTTTCCAGAAAACGTTCTCAACAATTTG
CAGATTTTGTTTTTGCATCATAATCGGTTTCTGTGCAACTGCGACGCTGT
GTGGCTTGTCTGGTGGGTTAACCATACAGAGGTGACCATCCCTTTCTTGG
CCACAGATGTGACTTGTATGGGACCAGGAGCACACAAGGGCCAGAGTGTG
GTCTCTCTAGATCTGTATACTTGTGAGTTAGATCTGACTAATTTT
>Sus_cebifrons
GCTAGATGGTTTCCTAAAACTCTGCCCTGTGATGTCAGTCTGGATGCTCC
GAATGCCCATGTGATCGTGGACTGCACAGACAAGCACTTGACAGCGATTC
CTGGAGGCATTCCCACCAATGCCACCAACCTCACCCTCACCATTAACCAC
ATAGCGAGCATCACTCCAGCCTCCTTCCAGCAGCTGGACCATCTGGTAGA
GATCGATTTCAGATGCAACTGTATACCTGTTCGACTGGGGCCAAAAGACA
ACCTGTGCACCAGAAGGCTGCAGATTAAACCCAGTAGCTTTAGTAAACTC
ACTTATTTAAAAGCTCTTTACCTGGATGGAAACCAGCTTCTAGAAATACC
TCGGGATCTTCCTCCCAGCTTACAGCTGCTGAGTCTCGAGGCCAACAACA
TCTTTTGGATCATGAAAGAGAATCTAACAGAACTGGCCAACCTAGAGATG
CTCTACCTGGGCCAGAACTGTTACTATCGCAATCCTTGTAATGTGTCATT
TTCCATTGAAAAAGATGCTTTCCTCAGTCTGAGAAATTTAAAACTGCTCT
CCCTAAAAGATAACAACATCTCAGCTGTTCCCACTGTTTTGCCATCTACT
TTGACAGAACTGTTTCTCTACAACAACATCATTGCAAAAATCCAGGAAGA
TGATTTTAATAACCTCAGTCAACTGCAAGTTCTGGACCTAAGTGGAAATT
GCCCTCGTTGTTACAATGTCCCATTTCCTTGTACACCCTGTGAAAACAAT
GCTCCCCTACAGATCCATCTACATGCTTTTGATGCATTGACAGAATTACA
AGTCTTACGTCTACACAGTAACTCTCTTCAGTATGTGCCCCAAAGATGGT
TTCAAAACCTTAATAAACTCAAGGAACTAGATCTTTCCCAAAACTTCTTG
GCCAAAGAAATTGGAGATGCTAAATTTTTGCATCTTCTTCACAACCTTGT
CAAATTGGATCTGTCTTTCAATTATGAACTTCAGGTCTATCATACATTTA
TGAATCTGTCAGATTCCTTTTCCTCACTGAAAAACTTAAAAGTGTTGCGG
ATCAAAGGCTATGTCTTTAAGGAGCTGAAAAGTTTAAATCTCTCYCCGTT
ACGTAATCTTCCGAATCTTGAAGTGCTTGATCTTGGGACTAACTTTATAA
AAATTGCCAACCTCAGCATATTTAAACAATTTAAAACACTGAAATTCATA
GATCTTTCAGTGAACAAAATATCACCTTCAGGAGATTCGAGTGAAAGTGG
CTTCTGCTCTGGCGTGAGAACTTCTGCAGAAAGTCATGGGCCCCAGGTCC
TCGAATCATTACATTATTTCAGATATGATGAGTATGCAAGGAGTTGCCGG
TTCAAAAACAAAGAGCCTTCTTCCTCCTTGCCTCTTAATGAAGATTGTTC
CATGTATGGGCAGACCTTGGACCTAAGTAGAAACAATATATTTTTTATCA
GGTCCTCGGAATTTCAGCATCTCACTTTTCTCAAATGCCTAAACTTATCA
GGAAATAGCATCAGCCAAGCTCTTAATGGCAGTGAATTTCAGCCTTTAGT
GGAGCTGAAATACTTGGACTTCTCCAACAACCGGCTTGATTTACTCCACT
CAACAGCATTCGAAGAGCTACGCAACCTGGAAGTCCTAGATATAAGTAGT
AACAGCCACTATTTTCAATCAGAAGGAATTACTCACATGCTAGACTTTAC
CAAGAACCTAAAGGTTCTGAAGAAACTGATGATGAACAACAATGATATCG
CCACCTCCACCAGCACAACCATGGAGAGCGAATCGCTTAGAATCCTGGAA
TTCCGAGGAAATCATTTGGATATTTTATGGAGAGACGGTGATAACAGATA
CTTAAAATTCTTCAAGAACCTGCACAAGTTAGAGGAATTGGACATCTCCG
AAAATTCCCTGAGTTTCTTACCTAGTGGAGTTTTCGATGGCATGCCTCCA
AATCTGAAGACTCTCTCCTTGGCCAAAAATGGGCTCAAGTCTTTCAATTG
GGGAAAACTCCAGTATCTGCAGAATCTAGAAACACTGGACCTCAGCTACA
ACCAGCTGAAGACTGTCCCTGAGAGATTATCCAACTGTTCCAGAAGCCTC
AAGAAACTCATACTTAAGAATAATGAAATCAGGAACCTAACAAAGTATTT
TCTACAAGATGCTTTCCAGTTGCGACATCTGGACCTCAGCTCAAATAAAA
TCCAGGTTATCCAGAAGACTAGTTTTCCAGAAAACGTTCTCAACAATTTG
CAGATTTTGTTTTTGCATCATAATCGGTTTCTGTGCAACTGCGACGCTGT
GTGGCTTGTCTGGTGGGTTAACCATACAGAGGTGACCATCCCTTTCTTGG
CCACAGATGTGACTTGTATGGGACCAGGAGCACACAAGGGCCAGAGTGTG
GTCTCTCTAGATCTGTATACTTGTGAGTTAGATCTGACTAATTTT
>Sus_celebensis
GCTAGATGGTTTCCTAAAACTCTGCCCTGTGATGTCAGTCTGGATGCTCC
GAATGCCCATGTGATCGTGGACTGCACAGACAAGCACTTGACAGCGATTC
CTGGAGGCATTCCCACCAATGCCACCAACCTCACCCTCACCATTAACCAC
ATAGCGAGCATCACTCCAGCCTCCTTCCAGCAGCTGGACCATCTGGTAGA
GATCGATTTCAGATGCAACTGTATACCTGTTCGACTGGGGCCAAAAGACA
ACCTGTGCACCAGAAGGCTGCAGATTAAACCCAGTAGCTTTAGTAAACTC
ACTTATTTAAAAGCTCTTTACCTGGATGGAAACCAGCTTCTAGAAATACC
TCGGGATCTTCCTCCCAGCTTACAGCTGCTGAGTCTCGAGGCCAACAACA
TCTTTTGGATCATGAAAGAGAATCTAACAGAACTGGCCAACCTAGAGATG
CTCTACCTGGGCCAGAACTGTTACTATCGCAATCCTTGTAATGTGTCATT
TTCCATTGAAAAAGATGCTTTCCTCAGTCTGAGAAATTTAAAACTGCTCT
CCCTAAAAGATAACAACATCTCAGCTGTTCCCACTGTTTTGCCATCTACT
TTGACAGAACTGTTTCTCTACAACAACATCATTGCAAAAATCCAGGAAGA
TGATTTTAATAACCTCAGTCAACTGCAAGTTCTGGACCTAAGTGGAAATT
GCCCTCGTTGTTACAATGTCCCATTTCCTTGTACACCCTGTGAAAACAAT
GCTCCCCTACAGATCCATCTACATGCTTTTGATGCATTGACAGAATTACA
AGTCTTACGTCTACACAGTAACTCTCTTCAGTATGTGCCCCAAAGATGGT
TTCAAAACCTTAATAAACTCAAGGAACTAGATCTTTCCCAAAACTTCTTG
GCCAAAGAAATTGGAGATGCTAAATTTTTGCATCTTCTTCACAACCTTGT
CAAATTGGATCTGTCTTTCAATTATGAACTTCAGGTCTATCATACATTTA
TGAATCTGTCAGATTCCTTTTCCTCACTGAAAAACTTAAAAGTGTTGCGG
ATCAAAGGCTATGTCTTTAAGGAGCTGAAAAGTTTAAATCTCTCCCCGTT
ACGTAATCTTCCGAATCTTGAAGTGCTTGATCTTGGGACTAACTTTATAA
AAATTGCCAACCTCAGCATATTTAAACAATTTAAAACACTGAAATTCATA
GATCTTTCAGTGAACAAAATATCACCTTCAGGAGATTCGAGTGAAAGTGG
CTTCTGCTCTGGCGTGAGAACTTCTGCAGAAAGTCATGGGCCCCAGGTCC
TCGAATCATTACATTATTTCAGATATGATGAGTACGCAAGGAGTTGCCGG
TTCAAAAACAAAGAGCCTTCTTCCTCCTTGCCTCTTAATGAAGATTGTTC
CATGTATGGGCAGACCTTGGACCTAAGTAGAAACAATATATTTTTTATCA
GGTCCTCGGAATTTCAGCATCTCACTTTCCTCAAATGCCTAAACTTATCA
GGAAATAGCATCAGCCAAGCTCTTAATGGCAGTGAATTTCAGCCTTTAGT
GGAGCTGAAATACTTGGACTTCTCCAACAACCGGCTTGATTTACTCCACT
CAACAGCATTCGAAGAGCTACGCAACCTGGAAGTCCTAGATATAAGTAGT
AACAGCCACTATTTTCAATCAGAAGGAATTACTCACATGCTAGACTTTAC
CAAGAACCTAAAGGTTCTGAAGAAACTGATGATGAACAACAATGATATCG
CCACCTCCACCAGCACAACCATGGAGAGCGAATCGCTTAGAATCCTGGAA
TTCCGAGGAAATCATTTGGATATTTTATGGAGAGACGGTGATAACAGATA
CTTAAAATTCTTCAAGAACCTGCACAAGTTAGAGGAATTGGACATCTCTG
AAAATTCCCTGAGTTTCTTACCTAGTGGAGTTTTCGATGGCATGCCTCCA
AATCTGAAGACTCTCTCCTTGGCCAAAAATGGGCTCAAGTCTTTCAATTG
GGGAAAACTCCAGTATCTGCAGAATCTAGAAACACTGGACCTCAGCTACA
ACCAGCTGAAGACTGTCCCTGAGAGATTATCCAACTGTTCCAGAAGCCTC
AAGAAACTCATACTTAAGAATAATGAAATCAGGAACCTAACAAAGTATTT
TCTACAAGATGCTTTCCAGTTGCGACATCTGGACCTCAGCTCAAATAAAA
TCCAGGTTATCCAGAAGACTAGTTTTCCAGAAAACGTTCTCAACAATTTG
CAGATTTTGTTTTTGCATCATAATCGGTTTCTGTGCAACTGCGACGCTGT
GTGGCTTGTCTGGTGGGTTAACCATACAGAGGTGACCATCCCTTTCTTGG
CCACAGATGTGACTTGTATGGGACCAGGAGCACACAAGGGCCAGAGTGTG
GTCTCTCTAGATCTGTATACTTGTGAGTTAGATCTGACTAATTTT
>Sus_verrucosus
GCTAGATGGTTTCCTAAAACTCTGCCCTGTGATGTCAGTCTGGATGCTCC
GAATGCCCATGTGATCGTGGACTGCACAGACAAGCACTTGACAGCGATTC
CTGGAGGCATTCCCACCAATGCCACCAACCTCACCCTCACCATTAACCAC
ATAGCGAGCATCACTCCAGCCTCCTTCCAGCAGCTGGACCATCTGGTAGA
GATCGATTTCAGATGCAACTGTATACCTGTTCGACTGGGGCCAAAAGACA
ACCTGTGCACCAGAAGGCTGCAGATTAAACCCAGTAGCTTTAGTAAACTC
ACTTATTTAAAAGCTCTTTACCTGGATGGAAACCAGCTTCTAGAAATACC
TCGGGATCTTCCTCCCAGCTTACAGCTGCTGAGTCTCGAGGCCAACAACA
TCTTTTGGATCATGAAAGAGAATCTAACAGAACTGGCCAACCTAGAGATG
CTCTACCTGGGCCAGAACTGTTACTATCGCAATCCTTGTAATGTGTCATT
TTCCATTGAAAAAGATGCTTTCCTCAGCCTGAGAAATTTAAAACTGCTCT
CCCTAAAAGATAACAACATCTCAGCTGTTCCCACTGTTTTGCCATCTACT
TTGACAGAACTGTTTCTCTACAACAACATCATTGCAAAAATCCAGGAAGA
TGATTTTAATAACCTCAGTCAACTGCAAGTTCTGGACCTAAGTGGAAATT
GCCCTCGTTGTTACAATGTCCCATTTCCTTGTACACCCTGTGAAAATAAT
GCTCCCCTACAGATCCATCTACATGCTTTTGATGCATTGACAGAATTACA
AGTCTTACGTCTACACAGTAACTCTCTTCAGTATGTGCCCCAAAGATGGT
TTCAAAACCTTAATAAACTCAAGGAACTAGATCTTTCCCAAAACTTCTTG
GCCAAAGAAATTGGAGATGCTAAATTTTTGCATCTTCTTCACAACCTTGT
CAAATTGGATCTGTCTTTCAATTATGAACTTCAGGTCTATCATACATTTA
TGAATCTGTCAGATTCCTTTTCCTCACTGAAAAACTTAAAAGTGTTGCGG
ATCAAAGGCTATGTCTTTAAGGAGCTGAAAAGTTTAAATCTCTCCCCGTT
ACGTAATCTTCCGAATCTTGAAGTGCTTGATCTTGGGACTAACTTTATAA
AAATTGCCAACCTCAGCATATTTAAACAATTTAAAACACTGAAATTCATA
GATCTTTCAGTGAACAAAATATCACCTTCAGGAGATTCGAGTGAAAGTGG
CTTCTGCTCTGGCGTGAGAACTTCTGCAGAAAGTCATGGGCCCCAGGTCC
TCGAATCATTACATTATTTCAGATATGATGAGTATGCAAGGAGTTGCCGG
TTCAAAAACAAAGAGCCTTCTTCCTCCTTGCCTCTTAATGAAGATTGTTC
CATGTATGGGCAGACCTTGGACCTAAGTAGAAACAATATATTTTTTATCA
GGTCCTCGGAATTTCAGCATCTCACTTTCCTCAAATGCCTAAACTTATCA
GGAAATAGCATCAGCCAAGCTCTTAATGGCAGTGAATTTCAGCCTTTAGT
GGAGCTGAAATACTTGGACTTCTCCAACAACCGGCTTGATTTACTCCACT
CAACAGCATTCGAAGAGCTACGCAACCTGGAAGTCCTAGATATAAGTAGT
AACAGCCACTATTTTCAATCAGAAGGAATTACTCACATGCTAGACTTTAC
CAAGAACCTAAAGGTTCTGAAGAAACTGATGATGAACAACAATGATATCG
CCACCTCCACCAGCACAACCATGGAGAGCGAATCGCTTAGAATCCTGGAA
TTCCGAGGAAATCATTTGGATATTTTATGGAGAGACGGTGATAACAGATA
CTTAAAATTCTTCAAGAACCTGCACAAGTTAGAGGAATTGGACATCTCTG
AAAATTCCCTGAGTTTCTTACCTAGTGGAGTTTTCGATGGCATGCCTCCA
AATCTAAAGACTCTCTCCTTGGCCAAAAATGGGCTCAAGTCTTTCAATTG
GGGAAAACTCCAGTATCTGCAGAATCTAGAAACACTGGACCTCAGCTACA
ACCAGCTGAAGACTGTCCCTGAGAGATTATCCAACTGTTCCAGAAGCCTC
AAGAAACTCATACTTAAGAATAATGAAATCAGGAACCTAACAAAGTATTT
TCTACAAGATGCTTTCCAGTTGCGACATCTGGACCTCAGCTCAAATAAAA
TCCAGGTTATCCAGAAGACTAGTTTTCCAGAAAACGTTCTCAACAATTTG
CAGATTTTGTTTTTGCATCATAATCGGTTTCTGTGCAACTGCGACGCTGT
GTGGCTTGTCTGGTGGGTTAACCATACAGAGGTGACCATCCCTTTCTTGG
CCACAGATGTGACTTGTATGGGACCAGGAGCACACAAGGGCCAGAGTGTG
GTCTCTCTAGATCTGTATACTTGTGAGTTAGATCTGACTAATTTT
>Potamochoerus_porcus
GCTAGATGGTTTCCTAAAACTCTGCCCTGTGATGTCAGTCTGGATGCTCC
GAATGCCCATGTGATCGTGGACTGCACAGACAAGCACTTGACNNNNNTTC
CTGGAGGCATTCCCACCAATGCCACCAACCTCACCCTCACCATTAACCAC
ATAGCGAGCATCACTCCAGCCTCCTTCCAGCAGCTGGACCATCTGGTAGA
GATCGATTTCAGATGCAACTGTATACCTGTTCGACTGGGGCCAAAAGACA
ACCTGTGCACCAGAAGGCTGCAGATTAAACCCGGTAGCTTTAGTAAGCTC
ACTTATTTAAAAGCTCTTTACCTGGATGGAAACCAGCTTCTAGAAATACC
TCGGGATCTTCCTCCCAGCTTACAGCTGCTGAGTCTCGAGGCCAACAACA
TCTTTTGGATCCTGAAAGAGAATCTAACAGAACTGGCCAACCTAGAGATG
CTCTACCTGGGCCAGAACTGTTATTATCGCAATCCTTGTAATGTGTCATT
TTCCATTGAAAAAGATGCTTTCCTCAGTCTGAGAAATTTAAAATTGCTCT
CCCTAAAAGATAACAACATCTCAGCTGTTCCCACTGTTTTGCCATCTACT
TTGACAGAACTGTTTCTCTACAACAACATCATTGCAAAAATCCAAGAAGA
TGATTTTAATAACCTCAGTCAACTGCAAGTTCTGGACCTAAGTGGAAATT
GCCCTCGTTGTTATAATGTCCCATTTCCTTGTACACCCTGTGAAAATAAT
GCTCCCCTACAGATCCATCTACGTGCTTTCGATGCATTGACAGAATTACA
AGTCTTACGTCTACACAGTAACTCTCTTCAGTATGTGCCCCAAAGATGGT
TTAAAAACCTTAATAAACTCAAGGAACTAGATCTTTCCCAAAACTTCTTG
GCCAAAGAAATTGGGGATGCTAAATTTTTGCATCTTCTTCACAACCTTGT
CAAATTGGATCTGTCTTTCAATTATGAACTTCAGGTCTATCATACATTTA
TGAATCTGTCAGATTCCTTTTCCTCACTGAAAAACTTAAAAGTGTTGCGG
ATCAAAGGATATGTCTTTAAGGAGCTGAAAAGTTTAAATCTCTACCCATT
ACGTAATCTTCCGAATCTTGAAGTGCTTGATCTTGGGACTAACTTTATAA
AAATTGCCAACCTCAGCATATTTAAACAATTTAAAACACTGAAATTCATA
GATCTTTCAGTGAACAAAATATCACCCTCAGGAGATTCGAGTGAAAGTGG
CTTCTGCTCTAGCATGAGAACTTCTGCAGAAAGTCATGGGCCCCAGGTNN
NNGAATCATTACATTATTTCAGATATGATGAGTATGCAAGGAGTTGCCGG
TTCAAAAACAAAGAGCCTTCTTCCTCCTTGCCTCTTAATGAAGATTGTTC
CATGTATGGGCAGACCTTGGACCTAAGTAGAAACAATATATTTTTTATCA
GGTCCTCTGAATTTCAGCATCTCACTTTCCTCAAATGCCTAAACTTATCA
GGAAATAGCATCAGCCAAGCTCTTAATGGCAGTGAATTTCAGCCTTTAGT
GGAGTTGAAATATTTGGACTTCTCCAACAACCGGCTTGATTTACTCCACT
CAACAGCATTCGAAGAGCTACGCAACCTGGAAGTCCTAGATATAAGTAGT
AACAGCCACTATTTTCAATCAGAAGGAATTACTCACATGCTAGACTTTAC
CAAGAACCTAAAGGTTCTGAAGAAACTGATGATGAACAACAATGATATCG
CCACCTCCACCAGCACAACCATGGAGAGCGAATCGCTTAGAATCCTGGAA
TTCCGAGGAAATCATTTGGATGTTTTATGGAGAGACGGTGATAACAGATA
CTTAAAATTCTTCAAGAACCTGCACAAGTTAGAGGAATTGGACATCTCTG
AAAATTCCCTGAGTTTCTTACCTAGTGGRGTKTTCGATGGYATGCCTCCA
AATCTRAAGACTCTCTCCTTGGCCAAAAATGGGCTCAAGTCTTTCAATTG
GGGAAAACTCCAGTATCTGCAGAATCTAGAAACATTGGACCTCAGCTACA
ACCAGCTGAAGACTGTCCCTGAGAGATTATCCAACTGTTCCAGAAGCCTC
AAGAAACTCATACTTAAGAATAATGAAATCAGGAACCTAACAAAGTATTT
TCTACAAGATGCTTTCCAGTTGCGACATCTGGACCTCAGCTCAAATAAAA
TCCAGGTTATCCAGAAGACTAGTTTTCCAGAAAACGTTCTCAACAATTTG
CAGATTTTGTTTTTGCATCATAATCGGTTTCTGTGCAACTGCGACGCTGT
GTGGCTTGTCTGGTGGGTTAACCATACTGAGGTGACTATCCCTTTCTTGG
CCACAGATGTGACTTGTATGGGACCAGGAGCACACAAGGGCCAGAGTGTG
GTCTCTCTAGATCTGTATACTTGTGAGTTAGATCTGACTAATTTT
>Potamochoerus_larvatus
GCTAGATGGTTTCCTAAAACTCTGCCCTGTGATGTCAGTCTGGATGCTCC
GAATGCCCATGTGATCGTGGACTGCACAGACAAGCACTTGACNNNNATTC
CTGGAGGCATTCCCACCAATGCCACCAACCTCACCCTCACCATTAACCAC
ATAGCGAGCATCACTCCAGCCTCCTTCCAGCAGCTGGACCATCTGGTAGA
GATCGATTTCAGATGCAACTGTATACCTGTTCGACTGGGGCCAAAAGACA
ACCTGTGCACCAGAAGGCTGCAGATTAAACCCGGTAGCTTTAGTAAACTC
ACTTATTTAAAAGCTCTTTACCTGGATGGAAACCAGCTTCTAGAAATACC
TCGGGATCTTCCTCCCAGCTTACAGCTGCTGAGTCTCGAGGCCAACAACA
TCTTTTGGATCCTGAAAGAGAATCTAACAGAACTGGCCAACCTAGAGATG
CTCTACCTGGGCCAGAACTGTTATTATCGCAATCCTTGTAATGTGTCATT
TTCCATTGAAAAAGATGCTTTCCTCAGTCTGAGAAATTTAAAATTGCTCT
CCCTAAAAGATAACAACATCTCAGCTGTTCCCACTGTTTTGCCATCTACT
TTGACAGAACTGTTTCTCTACAACAACATCATTGCAAAAATCCAAGAAGA
TGATTTTAATAACCTCAGTCAACTGCAAGTTCTGGACCTAAGTGGAAATT
GCCCTCGTTGTTATAATGTCCCATTTCCTTGTACACCCTGTGAAAACAAT
GCTCCCCTACAGATCCATCTACGTGCTTTCGATGCATTGACAGAATTACA
AGTCTTACGTCTACACAGTAACTCTCTTCAGTATGTGCCCCAAAGATGGT
TTAAAAACCTTAATAAACTCAAGGAACTAGATCTTTCCCAAAACTTCTTG
GCCAAAGAAATTGGGGATGCTAAATTTTTGCATCTTCTTCACAACCTTGT
CAAATTGGATCTGTCTTTCAATTATGAACTTCAGGTCTATCATACATTTA
TGAATCTGTCAGATTCCTTTTCCTCACTGAAAAACTTAAAAGTGTTGCGG
ATCAAAGGWTATGTCTTTAAGGAGCTGAAAAGTTTAAATCTCTACCCATT
ACGTAATCTTCCGAATCTTGAAGTGCTTGATCTTGGGACTAACTTTATAA
AAATTGCCAACCTCAGCATATTTAAACAATTTAAAACACTGAAATTCATA
GATCTTTCAGTGAACAAAATATCACCCTCAGGAGATTCGAGTGAAAGTGG
CTTCTGCTCTAGCATGAGAACTTCTGCAGAAAGTCATGGGCCCCAGGTCC
TTGAATCATTACATTATTTCAGATATGATGAGTATGCAAGGAGTTGCCGG
TTCAAAAACAAAGAGCCTTCTTCCTCCTTGCCTCTTAATGAAGATTGTTC
CATGTATGGGCAGACCTTGGACCTAAGTAGAAACAATATATTTTTTATCA
GGTCCTCTGAATTTCAGCATCTCACTTTCCTCAAATGCCTAAACTTATCA
GGAAATAGCATCAGCCAAGCTCTTAATGGCAGTGAATTTCAGCCTTTAGT
GGAGTTGAAATATTTGGACTTCTCCAACAACCGGCTTGATTTACTCCACT
CAACAGCATTCGAAGAGCTACGCAACCTGGAAGTCCTAGNTATAAGTAGT
AACAGCCACTATTTTCAATCAGAAGGAATTACTCACATGCTAGACTTTAC
CAAGAACCTAAAGGTTCTGAAGAAACTGATGATGAACAACAATGATATCG
CCACCTCCACCAGCACAACCATGGAGAGCGAATCGCTTAGAATCCTGGAA
TTCCGAGGAAATCATTTGGATGTTTTATGGAGAGACGGTGATAACAGATA
CTTAAAATTCTTCAAGAACCTGCACAAGTTAGAGGAATTAGACATCTCTG
AAAATTCCCTGAGTTTCTTACCTAGTGGGGTGTTCGATGGTATGCCTCCA
AATCTAAAGACTCTCTCCTTGGCCAAAAATGGGCTCAAGTCTTTCAATTG
GGGAAAACTCCAGTATCTGCAGAATCTAGAAACATTGGACCTCAGCTACA
ACCAGCTGAAGACTGTCCCTGAGAGATTATCCAACTGTTCCAGAAGCCTC
AAGAAACTCATACTTAAGAATAATGAAATCAGGAACCTAACAAAGTATTT
TCTACAAGATGCTTTCCAGTTGCGACATCTGGACCTCAGCTCAAATAAAA
TCCAGGTTATCCAGAAGACTAGTTTTCCAGAAAACGTTCTCAACAATTTG
CAGATTTTGTTTTTGCATCATAATCGGTTTCTGTGCAACTGCGACGCTGT
GTGGCTTGTCTGGTGGGTTAACCATACGGAGGTGACTATCCCTTTCTTGG
CCACAGATGTGACTTGTATGGGACCAGGAGCACACAAGGGCCAGAGTGTG
GTCTCTCTAGATCTGTATACTTGTGAGTTAGATCTGACTAATTTT
>Phacochoerus_africanus
GCTAGATGGTTTCCTAAAACCCTGCCCTGTGATGTCAGTCTGGATGCTCC
GAATGCCCATGTGATCGTGGACTGCACAGACAAGCACTTGACNNNNNNNC
CTGGAGGCATTCCCAGCAATGCCACCAACCTCACCCTCACCATTAACCAC
ATAGCGAGCATCACTCCAGCCTCCTTCCAGCAGCTGGACCATCTGGTAGA
GATCGATTTCAGATGCAACTGTATACCTGTTCGACTGGGGCCAAAAGACA
ACCTGTGCACCAGAAGGCTGCAGATTAAACCCGGTAGCTTTAGTAAACTC
ACTTATTTAAAAGCTCTTTACCTGGATGGAAACCAGCTTCTAGAAATACC
TCGGGATCTTCCTCCCAGCTTACAGCTGCTGAGTCTCGAGGCCAACAACA
TCTTTTGGATCATGAAAGAGAATCTAACAGAACTGGCCAACCTAGAGATG
CTCTACCTGGGCCAGAACTGTTATTATCGCAATCCTTGTAATGTGTCATT
TTCCATCGAAAAAGATGCTTTCCTCAGTCTGAGAAATTTAAAAYTGCTCT
CCCTAAAAGATAACAACATCTCAGCTGTTCCCACTGTTTTGCCATCTACT
TTGACAGAACTGTTTCTCTACAACAACATCATTGCAAAAATCCAAGAAGA
TGATTTTAATAACCTCAGTCAACTGCAAGTCCTGGACCTAAGTGGAAATT
GCCCTCGTTGTTACAATGTCCCATTTCCTTGTACACCCTGTGAAAATAAT
GCTCCCCTGCAGATCCATCTACRTGCTTTTGATGCATTGACAGAATTACA
AGTCTTACGTCTACACAGTAACTCTCTTCAGTATGTGCCCCAAAGATGGT
TTAAAAACCTTGATAAACTCAAGGAACTAGATCTTTCCCAAAACTTCTTG
GCCAAAGAAATTGGGGATGCTAAATTTTTGCATCTTCTTCACAACCTTGT
CAAATTGGATCTGTCTTTCAATTATGAACTTCAGGTCTATCATACATTTA
TGAATCTGTCAGATTCCTTTTCCTCACTGAAAAACTTAAAAGTGTTGCGG
ATCAAAGGATATGTCTTTAAGGAGCTGAAAAGTTTAAATCTCTACCCATT
ACGTAATCTTCCGAATCTTGAAGTGCTTGATCTTGGGACTAACTTTATAA
AAATTGCCAACCTCAGCATATTTAAGCAATTTAAAACACTGAAATTCGTA
GATCTTTCAGTGAACAAAATATCACCCTCAGGAGATTCGAGTGCAAGTGG
CTTCTGCTCTAGCATGAGAACTTCTGCAGAAAGTCATGGGCCCCAGGTCC
TGGAATCATTACATTATTTCAGATATGATGAGTATGCAAGGAGTTGCCGG
TTCAAAAACAAAGAGCCTTCTTCCTCCTTGCCTCTTAATGAAGATTGTTC
CATGTATGGGCAGACCTTGGACCTAAGTAGAAACAATATATTTTTCATCA
GGTCCTCTGAATTTCAGCATCTCACTTTCCTCAAATGCCTAAACTTATCA
GGAAATAGCATCAGCCAAGCTCTTAATGGCAGTGAATTTCAGCCTTTAGT
GGAGTTGAAATATTTGGACTTCTCCAACAACCGGCTTGATTTACTCCACT
CAACAGCATTTGAGGAGCTACGCAACCTGGAAGTCCTAGATATAAGTAGT
AACAGCCACTATTTTCAATCAGAAGGAATTACTCACATGCTAGACTTTAC
CAAGAACCTAAAGGTTCTGAAGAAACTGATGATGAACAACAATGACATCG
CCACCTCCACCAGCACAACCATGGAGAGCGAATCGCTTAGAATCCTGGAA
TTCCGAGGAAATCATTTGGATATTTTATGGAGAGACGGCGATAACAGATA
CTTAAAATTCTTCAAGAACCTGCACAAGTTAGAGGAATTGGACATCTCTG
AGAATTCCCTGAGTTTCTTACCTAGTGGAGTGTTCGATGGTATGCCTCCA
AATCTAAAGACTCTCTCCTTGGCCAAAAATGGGCTCAAGTCTTTCAATTG
GGGAAAACTCCAGTATCTGCAGAATCTAGAAACATTGGACCTCAGCTACA
ACCAGCTGAAGACTGTCCCTGAGAGATTATCCAACTGTTCCAGAAGCCTC
AAGAAACTCATACTTAAGAATAATGAAATCAGGAACCTAACAAAGTATTT
TCTACAAGATGCTTTCCAGTTGCGACATCTGGACCTCAGCTCAAATAAAA
TCCAGGTTATCCAGAAGACTAGTTTTCCAGAAAACGTTCTCAACAATTTG
CAGATTTTGTTTTTGCATCATAATCGGTTTCTGTGCAACTGCGACGCTGT
GTGGCTTGTCTGGTGGGTTAACCATACAGAGGTGACTATCCCTTTCTTGG
CCACAGATGTGACTTGTATGGGACCAGGAGCACACAAGGGCCAGAGTGTG
GTCTCTCTAGACCTGTATACTTGTGAGTTAGATCTGACTAATTTT
>Babyrousa_babyrussa
NNNNGATGGTTTCCTAAAACTCTGCCCTGTGATGTCAGTCTGGATACTCC
GAATGCCCATGTGGTGGTGGACTGCACAGACAAGCACTTGACANNNATTC
CTGGAGGCATTCCCACCAATGCCACCAACCTCACCCTCACCATTAACCAC
ATAGCGAGCATCACTCCAGCCTCCTTCCAGCAGCTNNNCCATCTGGTAGA
GATCGATTTCAGATGCAACTGTATACCTGTTCGACTGGGGCCAAAGGACA
ACCTGTGCACCAGAAGGCTGCAGATTAAACCCAGTAGCTTTAGTAAACTC
ACTTATTTAAAAGCTCTCTACCTGGATGGAAACCAGCTTCTGGAAATACC
TCGGGATCTTCCTCCCAGCTTACAGCTGCTGAGTCTGGAGGNCAACAACA
TCTTTTGGATCATGAAAGAGAATCTAACAGAACTGGCCCACCTAGAGATG
CTCTACCTGGGCCAGAACTGTTACTATCGCAATCCGTGTAATGTGTCATT
TTCCATTGAAAAAGATGCTTTCCTCAATCTGAGAAATTTAAAATTGCTCT
CCCTAAAAGATAACAACATCTCAGCTGTTCCCACTATTTTGCCATCCACT
TTGACAGAACTGTTTCTCTACAACAACATCATTGCAAACATCCAAGAAGA
TGATTTTAATAACCTCAGTCAACTGCAAGTTCTGGACCTAAGTGGAAATT
GCCCTCGTTGTTATAATGTCCCATTTCCTTGTACACCCTGTGAAAATAAT
GCTCCCCTACAGATCCATCTACATGCTTTTGATGCATTGACAGAATTACA
AGTTTTACGTCTACACAGTAACTCTCTTCAGTATGTGCCCCAAAGATGGT
TTAAAAACCTTAATAACCTTAAGGAGCTAGATCTTTCCCAAAACTTCTTG
GCCAAAGAAATTGGGGATGCTAAATTTTTGCATCTTCTTCACAACCTCGT
CAAATTGGATCTGNCCTTCAATTATGAACTTCAGGTCTATCATACATTTA
TGAATCTGTCAGATTCCTTTTCCTCCCTGAAAAACTTAAAAGTGTTGCGG
ATCAAAGGATATGTCTTTAAGGAGCTGAAAAGTTTAAATCTCTACCCATT
ACGGAATCTTCCCAATCTTGAAGTGCTTGATCTCGGGACTAACTTTATAA
AAATTGCCAACCTCAGCATATTTAAACAATTTAAAACACTGAAATTCATA
GATCTTTCGGTGAACAAAATATCACCTTCAGGAGATTCGAGTGAAAGTGG
CTTCTGCTCTAGCGTGCGAACTTCTGCAGAAAGTCATGGGCCCCAGGTCC
TGGAATCATTACATTATTTCAGATATGATGAGTATGCACGGAGTTGCCGG
TTCAAAAACAAGGAGCCGTCTTCCTCCTTGCCTCTTAATGAAGATTGTTC
CATGTATGGGCAGACCTTGGACCTAAGTAGAAACAATATATTTTTTATCA
GGTCCTCTGAATTTCAGCATCTCACTTTCCTCAAATGCCTAAACTTATCA
GGAAATAGCATCAGCCAAGCTCTTAATGGCAGTGAGTTTCAGCCTTTAGT
GGAGTTGAAATATTTGGACTTCTCTAACAACCGGCTTGATTTACTCCACT
CAACAGCATTTGAAGAGCTACGCAACCTGGAAGTCCTAGATATAAGTAGT
AACAGCCACTATTTTCAATCAGAAGGAATTACTCACATGCTAGACTTCAC
CAAGAACCTAAAGGTTCTGAAGAAACTGATGATGAACAACAATGATATCG
CCACCTCCACCAGCACAACCATGGAGAGTGAATCGCTTAGAATCCTGGAA
TTCCGAGGAAATCATTTGGATATTTTATGGAGAGACGGCGATAACAGATA
CTTAAAATTCTTCAAGAACCTGCACAAGTTAGAGGAATTGGACATCTCTG
AAAATTCCCTGAGTTTCTTACCTAGTGGAGTTTTCGATGGTATGCCTCCA
AATCTAAAGACTCTCTCCTTGGCCAGAAATGGGCTCAAGTCTTTCAACTG
GGGAAAACTCCAGTATCTGCAGAATCTAGAAACNCTGGACCTCAGCTACA
ACCAGCTGAAGACTGTCCCGGAGAGATTATCCAACTGTTCCAGAAGCCTC
AAGAAACTCATACTTAAGAATAATGAAATCAGGAACCTAACAAAGTATTT
TCTACAAGATGCTTTCCAGTTGCGATATCTGGACCTCAGCTCGAATAAAA
TCCAGGTTATCCAGAAGACTAGTTTTCCAGAAAACGTCCTCAACAATTTG
CAGATTTTGTTTTTGCATCATAATCGGTTTCTGTGCAACTGCGACGCTGT
GTGGCTTGTCTGGTGGGTTAACCATACAGAGGTGACTATCCCTTTCTTGG
CCACAGATGTGACTTGTATGGGACCAGGAGCACACAAGGGCCAGAGCGTA
GTCTCTCTAGATCTGTATACTTGTGAGTTAGATCTGACTAATTTT
