# Supplementary material for: Adaptive Evolution of Toll-Like Receptors (TLRs) in the Family Suidae
Source: PLoS One. 2015 Apr 20;10(4):e0124069. doi: 10.1371/journal.pone.0124069 (PMC4404360; doi:10.1371/journal.pone.0124069)
Supplement: S1 File — (ZIP) [file pone.0124069.s002.zip › TLR8.fasta]

>Sus_scrofa_Europe
AATTATTCTAGAAGCTACCCTTGCGATGAGAGAAAAGAAAATGGCTCTGT
CATTGCAGAGTGCAACAATCGTCAACTTCAGGAAGTACCCCGAAGAGTGG
GCAACTATGTGACTGAACTGGACCTGTCTGATAACTTCATCAGACGCATA
ACCAATGAATCCTTTCAAGGGCTGCAAAATCTGACTAAAATAAATCTAAA
CCACAACGCCAAGCTGTGGCCCCAGAGTGAAAACGGTATGACTATTACAG
ATGGGGCGTTTCTCAACCTCCATCACCTCAGGGAGTTGCTGCTGGAAGAC
AACCAGTTACGTGAAATACCCACTGGCTTGCCAGAATCTTTGAGAGAGCT
TAGTCTAATTCAAAACAAAATCATTCTGTTAAATACAAAGAACATGTTTG
GACTTAGGAAACTGGAAAGTCTCTATTTGGGCTGGAACTGCTATTTTACT
TGTAATGACACCTTTATCATAGACGAGGGAGCATTTGAAAATTTTACGAA
TTTGAAGGTGCTGTCATTATCTTTTAACACCCTTTACCGGGTGCCACCCA
AACTGCCCAGCTCCCTGACAAAACTCTATCTTAGCAACACCAAGATAAGA
AACATCAATCAGGAAGACTTCAAGGGGCTGGAAAATCTAAGAGTACTGGA
TCTAAGCGGGAACTGCCCGAGATGTTTTAACGCACCCTTTCCCTGCAACC
CTTGCCCCGGAGATGCTTCAATTCAAATACACCCTCTGGCTTTTCGCTAC
CTGACCGAACTTCGCTACCTAAACCTCTCTAGCACTTCGCTCCGGAGGAT
TCCCGCAACTTGGTTTGAGAATCTGCATCATCTGAAGGTGCTGCACCTGG
AATTCAACTATTTGATGGACGAAATCGCCTCTGGGGAATTTTTGGCGAAA
TTGCCCTCCTTAGAAATACTTGACTTATCTTACAACTATGAACAGAAAAA
ATATCCCCAGTACATTAATATTTCCCATTACTTTGCTAATCTTACATCTC
TCCAGATATTACACTTAAGAGCTTATGTCTTCCAGGAACTTAGAAAAGAA
GATTTCCAGCCTCTGAGAAACCTCTTGCATTTAAAGTTTATCAATTTGGG
CATTAACTTCATTAAGCAAATTGATTTTACCATTTTCTCGGAGTTCTCCA
ACCTGTCAATCATTTACTTGTCAGAAAACAGAATATCGCCCTTAGTCAAT
AATACCGGGCAAAAGAATGGAGATAGACCCTCTTTCCAAAGTCATGTCCT
TAAGCCACGCTCAGCAACTCCTAAGTTTGACCCACATTCAAATTTTTATC
ATAACACCAAGCCTTTAATAAAACCACAGTGTTCACGTTATGGCAAAGCC
TTAGATTTAAGCTTGAACAGTATTTTCTTTATTGGGCCAAACCAATTTGA
AGCCTTTAAGGACATTGCCTGTTTAAATCTGTCTTCAAATGGCAACGGGC
AGGTGTTACATGGATCTGAATTTTCACATTTGCCTGGTATCAAGTATTTG
GACTTGACAAACAATAGACTAGACTTTGATGATGACGCTGCTTTCAGTGA
GCTGCCGTTGTTAGAAGTTCTGGATCTGAGCTACAACTCCCACTATTTCC
GAATAGCAGGAGTGACACACCGTCTAGGATTTATTCAAAATTTGCCTCAG
CTGAGAGTTTTAAACTTGAGCCACAACAGCATCTTTACTTTAACAGAAAC
GTACTTAAAAAGCACGTCCCTGAAAGAATTAGTTTTCAGTGGAAACCGCC
TGGACCTTTTGTGGAATGCCCAAGATGACAGGTACTGGCAAATTTTCAAA
AATCTCAGCACGCTGACCCATCTCGATTTATCATCTAATAACCTTCAGCA
CATCCCGAGTGAAGCCTTCCTTAACTTGCCCCAGACTCTCACCGAACTAT
ATATAAGTGATAATAGGTTAAATTTCTTTAACTGGTCATTACTCCAGCAG
TTTCCGAATCTCACCTTGCTTGACTTAAGCGGAAATGAGCTCTCCTTTTT
AACAGATAGCCTATCTAAATTCACCACTTCTCTTCAGACACTGATACTGA
GGCAGAACAGGATTTCCTACCTGCCCTCTGGCTTGCTTTCCGAAGCCAGC
AGTCTGACGCACCTTGATTTAAGTTCCAACCAGCTCAAGATGGTCAACAT
ATCCAAGCTTCACGCAAAGACCACCACCAACTTAGCCATTTTAAAACTAG
ATAGAAACCCTTTTGACTGTACCTGTGACATCAGAGATTTTCGAAAATGG
ATGGATGAGAATCTGAAGGTCACAATTCCCAGACTGACGGATGTCATTTG
TGCCAGTCCTGGGGATCAACGCGGGAGGAGTATTGTGAGTCTGGAGCTCA
CAACTTGTGTTTCGGATACCATTGCG
>Sus_scrofa_Asia
AATTATTCTAGAAGCTACCCTTGCGATGAGAGAAAAGAAAATGGCTCTGT
CATTGCAGAGTGCAACAATCGTCAACTTCATGAAGTACCCCGAAGAGTGG
GCAACTATGTGACTGAACTGGACTTGTCTGATAACTTCATCAGACGCATA
ACCAATGAATCCTTTCAAGGGCTGCAAAATCTGACTAAAATAAATCTAAA
CCACAACGCCAAGCTGTGGCCCCAGAGTGAAAACGGTATGACTATTACAG
ATGGGGCGTTTCTCAACCTCCATCACCTCAGGGAGTTGCTGCTGGAAGAC
AACCAGTTACGTGAAATACCCACTGGCTTGCCAGAATCTTTGAGAGAACT
TAGTCTAATTCAAAACAAAATCATTCTGTTAAATACAAAGAACATGTTTG
GACTTAGGAAACTGGAAAGTCTCTATTTGGGCTGGAACTGCTATTTTACT
TGTAATGAAACCTTTATCATAGACGAGGGAGCATTTGAAAATTTAACGAA
TTTGAAGGTGCTGTCATTATCTTTTAACACCCTTTACCGGGTGCCACCCA
AACTGCCCAGCTCCCTGACAAAACTCTATCTTAGCAACACCAAGATAAGA
AACATCAATCAGGAAGACTTCAAGGGGCTGGAAAATCTAAGAGTACTGGA
TCTAAGCGGGAACTGCCCGAGATGTTTTAACGCACCCTTTCCCTGCAACC
CTTGCCCCGGAGATGCTTCAATTCAAATACACCCTCTGGCTTTTCGCTAC
CTGACCGAACTTCGCTACCTAAACCTCTCTAGCACTTCGCTCCGGAGGAT
TCCCGCAACTTGGTTTGAGAATCTGCATCATTTGAAGGTGCTGCACCTGG
AATTCAACTATTTGATGGACGAAATCGCCTCTGGGGAATTTTTGGCGAAA
TTGCCCTCCTTAGAAATACTTGACTTATCTTACAACTATGAACAGAAAAA
ATATCCCCAGTACATTAATATTTCCCATTACTTTGCTAATCTTACATCTC
TCCAGATATTACACTTAAGAGCTTATGTCTTCCAGGAACTTAGAAAAGAA
GATTTCCAGCCTCTGAGAAACCTCTTGCATTTAAAGTTTATCAATTTGGG
CATTAACTTCATTAAGCAAATTGATTTTACCATTTTCTCGGAGTTCTCCA
ACCTGTCAATCATTTACTTGTCAGAAAACAGAATATCGCCCTTAGTCAAT
AATACCGGGCAAAAGAATGGAGATAGACCCTCTTTCCAAAGTCATGTCCT
TAAGCCACGCTCAGCAACTCCTAAGTTTGACCCACATTCAAATTTTTATC
ATAACACCAAGCCTTTAATAAAACCACAGTGTTCACGTTATGGCAAAGCC
TTAGATTTAAGCTTGAACAGTATTTTCTTTATTGGGCCAAACCAATTTGA
AGCCTTTAAGGACATTGCCTGTTTAAATCTGTCTTCAAATGGCAACGGGC
AGGTGTTACATGGATCTGAATTTTCACATTTGCCTGGTATCAAGTATTTG
GACTTGACAAACAATAGACTAGACTTTGATGATGACGCTGCTTTCAGTGA
GCTGCCGTTGTTAGAAGTTCTGGATCTGAGCTACAACTCCCACTATTTCC
GAATAGCAGGAGTGACACACCGTCTAGGATTTATACAAAATTTGCCTCAG
CTGAGAGTTTTAAACTTGAGCCACAACAGCATCTTTACTTTAACAGAAAC
GTACTTAAAAAGCACGTCCCTGAAAGAATTAGTTTTCAGTGGAAACCGCC
TGGACCTTTTGTGGAATGCCCAAGATGACAGGTACTGGCAAATTTTCAAA
AATCTCAGCACGCTGACCCATCTCGATTTATCATCTAATAACCTTCAGCA
CATCCCGAGTGAAGCCTTCCTTAACTTGCCCCAGACTCTCACCGAACTAT
ATATAAGTGATAATAGGTTAAATTTCTTTAACTGGTCATTACTCCAGCAG
TTTCCGAATCTCACCTTGCTTGACTTAAGCGGAAATGAGCTCTCCTTTTT
AACAGATAGCCTATCTAAATTCACCACTTCTCTTCAGACACTGATACTGA
GGCAGAACAGGATTTCCTACCTGCCCTCTGGCTTGCTTTCCGAAGCCAGC
AGTCTGACGCACCTTGATTTAAGTTCCAACCAGCTCAAGATGGTCAACAT
ATCCAAGCTTCACGCAAAGACCACCACCAACTTAGCCATTTTAAAACTAG
ATAGAAACCCTTTTGACTGTACCTGTGACATCAGAGATTTTCGAAAATGG
ATGGATGAGAATTTGAAGGTCACAATTCCCAGACTGACGGATGTCATTTG
TGCCAGTCCTGGGGATCAACGTGGGAGGAGTATTGTGAGTCTGGAGCTCA
CAACTTGTGTTTCGGATACCATTGCG
>Sus_verrucosus
AATTATTCTAGAAGCTACCCTTGCGATGAGAGAAAACAAAATGGCTCTGT
CATTGCAGAGTGCAACAATCGTCAACTTCAGGAAGTACCCCGAAGAGTGG
GCAACTATGTGACTGAACTGGACCTGTCTGATAACTTCATCAGACGCATA
ACCAATGAATCCTTTCAAGGGCTGCAAAATCTGACTAAAATAAATCTAAA
CCACAACGCCAAGCTGTGGCCCCAGAGTGAAAACGGTATGACTATTACAG
ATGGGGCGTTTCTCAACCTCCATCACCTCAGGGAGTTGCTGCTGGAAGAC
AACCAGTTACGTGAAATACCCACTGGCTTGCCAGAATCTTTGAGAGAACT
TAGTCTAATTCAAAACAAAATCATTCTGTTAAATACAAAGAACATGTTTG
GACTTAGGAAACTGGAAAGTCTCTATTTGGGCTGGAACTGCTATTTTACT
TGTAATGAAACCTTTATCATAGACGAGGGAGCATTTGAAAATTTTACGAA
TTTGAAGATGCTGTCATTATCTTTTAACACCCTTTACCGGGTGCCACCCA
AACTGCCCAGCTCCCTGACAAAACTCTATCTTAGCAATACCAAGATAAGA
AACATCAATCAGGAAGACTTCAAGGGGCTGGGAAATCTAAGAGTACTGGA
TCTAAGCGGGAACTGCCCGAGATGTTTTAACGCACCCTTTCCCTGCAACC
CTTGCCCCGGAGATGCTTCAATTCAAATACACCCTCTGGCTTTTCGCTAC
CTGACCGAACTTCGCTACCTAAACCTCTCTAGCACTTCACTCCGGAGGAT
TCCCGCAACTTGGTTTGAGAATCTGCATCATTTGAAGGTGCTGCACCTGG
AATTCAACTATTTGATGGACGAAATCGCCTCTGGGGAATTTTTGGCGAAA
TTGCCCTCCTTAGAAATACTTGACTTATCTTACAACTATGAACAGAAAAA
ATATCCCCAGTACATTAATATTTCCCATTACTTTGCTAATCTTACATCTC
TCCAGATATTACACTTAAGAGCTTATGTCTTCCAGGAACTTAGAAAAGAA
GATTTCCAGCCTCTGAGAAACCTCTTGCATTTAAAGTTTATCAATTTGGG
CATTAACTTCATTAAGCAAATTGATTTTACCATTTTCTCGGAGTTCTCCA
ACCTGTCAATCATTTACTTGTCAGAAAACAGAATATCGCCCTTAGTCAAT
AATACCGGGCAAAAGACTGGAGATAGACCCTCTTTCCAAAGTCATGTCCT
TAAGCCACGCTCAGCAACTCCTAAGTTTGACCCACATACAAATTTTTATC
ATAACACCAAGCCTTTAATAAAACCACAGTGTTCACGTTATGGCAAAGCC
TTAGATTTAAGCTTGAACAGTATTTTCTTTATTGGGCCAAACCAATTTGA
AGCCTTTAAGGACATTGCCTGTTTAAATCTGTCTTCAAATGGCAACGGGC
AGGTGTTACATGGATCTGAATTTTCACATTTGCCTGGTATCAAGTATTTG
GACTTGACAAACAATAGACTAGACTTTGACGATGACGCTGCTTTCAGTGA
GCTGCCGTTGTTAGAAGTTCTGGATCTGAGCTACAACGCCCACTATTTCC
GAATAGCAGGAGTGACACACCGTCTAGGATTTATTCAAAATTTGCCTCAG
CTGAGAGTTTTAAACTTGAGCCACAACAGCATCTTTACTTTAACAGAAAC
GTACTTAAAAAGCACGTCCCTGAAAGAATTAGTTTTCAGTGGAAACCGCC
TGGACCTTTTGTGGAATGCCCAAGATGACAGGTACTGGCAAATTTTCAAA
AATCTCAGCACGCTGACCCATCTCGATTTATCATCTAATAACCTTCAGCA
CATCCCGAGTGAAGCCTTCCTTAACTTGCCCCAGACTCTCACCGAACTAT
ATATAAGTGATAATAGGTTAAATTTCTTTAACTGGTCATTACTCCAGCAG
TTTCCGAATCTCACCTTGCTTGACTTAAGCGGAAATGAGCTCTCCTTTTT
AACAGATAGCCTATCTAAATTCACCACTTCTCTTCAGACACTGATACTGA
GGCAGAACAGGATTTCCTACCTGCCCTCTGGCTTGCTTTCCGAAGCCAGC
AGTCTGACGCACCTTGATTTAAGTTCCAACCAGCTCAAGATGGTCAACAT
ATCCAAGCTTCACGCAAAGACCACCACCAACTTAGCCATTTTAAAACTAG
ATAGAAACCCTTTTGACTGTACCTGTGACATCAGAGATTTTCGAAAATGG
ATGGATGAGAATCTGAAGGTCACAATTCCCAGACTGACGGATGTCATTTG
TGCCAGTCCTGGGGATCAGCGTGGGAGGAGTATTGTGAGTCTGGAGCTCA
CAACTTGTGTTTCGGATACCATTGCG
>Sus_celebensis
AATTATTCTAGAAGCTACCCTTGCGATGAGAGAAAACAAAATGGCTCTGT
CATTGCAGAGTGCAACAATCGTCAACTTCAGGAAGTACCCCGAAGAGTGG
GCAACTATGTGACTGAACTGGACCTGTCTGATAACTTCATCAGACGCATA
ACCAATGAATCCTTTCAAGGGCTGCAAAATCTGACTAAAATAAATCTAAA
CCACAACGCCAAGCTGTGGCCCCAGAGTGAAAACGGTATGACTATTACAG
ATGGGGCGTTTCTCAACCTCCATCACCTCAGGGAGTTGCTGCTGGAAGAC
AACCAGTTACGTGAAATACCCACTGGCTTGCCAGAATCTTTGAGAGAACT
TAGTCTAATTCAAAACAAAATCATTCTGTTAAATACAAAGAACATGTTTG
GACTTAGGAAACTGGAAAGTCTCTATTTGGGCTGGAACTGCTATTTTACT
TGTAATGAAACCTTTATCATAGACGAGGGAGCATTTGAAAATTTTACGAA
TTTGAAGATGCTGTCATTATCTTTTAACACCCTTTACCGGGTGCCACCCA
AACTGCCCAGCTCCCTGACAAAACTCTATCTTAGCAATACCAAGATAAGA
AACATCAATCAGGAAGACTTCAAGGGGCTGGGAAATCTAAGAGTACTGGA
TCTAAGCGGGAACTGCCCGAGATGTTTTAACGCACCCTTTCCCTGCAACC
CTTGCCCCGGAGATGCTTCAATTCAAATACACCCTCTGGCTTTTCGCTAC
CTGACCGAACTTCGCTACCTAAACCTCTCTAGCACTTCGCTCCGGAGGAT
TCCYGCAACTTGGTTTGAGAATCTGCATCATTTGAAGGTGCTGCACCTGG
AATTCAACTATTTGATGGACGAAATCGCCTCTGGGGAATTTTTGGCGAAA
TTGCCCTCCTTAGAAATACTTGACTTATCTTACAACTATGAACAGAAAAA
ATATCCCCAGTACATTAATATTTCCCATTACTTTGCTAATCTTACATCTC
TCCAGATATTACACTTAAGAGCTTATGTCTTCCAGGAACTTAGAAAAGAA
GATTTCCAGCCTCTGAGAAACCTCTTGCATTTAAAGTTTATCAATTTGGG
CATTAACTTCATTAAGCAAATTGATTTTACCATTTTCTCGGAGTTCTCCA
ACCTGTCAATCATTTACTTGTCAGAAAACAGAATATCGCCCTTAGTCAAT
AATACCGGGCAAAAGACTGGAGATAGACCCTCTTTCCAAAGTCATGTCCT
TAAGCCACGCTCAGCAACTCCTAAGTTTGACCCACATACAAATTTTTATC
ATAACACCAAGCCTTTAATAAAACCACAGTGTTCACGTTATGGCAAAGCC
TTAGATTTAAGCTTGAACAGTATTTTCTTTATTGGGCCAAACCAATTTGA
AGCCTTTAAGGACATTGCCTGTTTAAATCTGTCTTCAAATGGCAAYGGGC
AGGTGTTACATGGATCTGAATTTTCACATTTGCCTGGTATCAAGTATTTG
GACTTGACAAACAATAGACTAGACTTTGACGATGACGCTGCTTTCAGTGA
GCTGCCGTTGTTAGAAGTTCTGGATCTGAGCTACAACGCCCACTATTTCC
GAATAGCAGGAGTGACACACCGTCTAGGATTTATTCAAAATTTGCCTCAG
CTGAGAGTTTTAAACTTGAGCCACAACAGCATCTTTACTTTAACAGAAAC
GTACTTAAAAAGCACGTCCCTGAAAGAATTAGTTTTCAGTGGAAACCGCC
TGGACCTTTTGTGGAATGCCCAAGATGACAGGTACTGGCAAATTTTCAAA
AATCTCAGCACGCTGACCCATCTCGATTTATCATCTAATAACCTTCAGCA
CATCCCGAGTGAAGCCTTCCTTAACTTGCCCCAGACTCTCACCGAACTAT
ATATAAGTGATAATAGGTTAAATTTCTTTAACTGGTCATTACTCCAGCAG
TTTCCGAATCTCACCTTGCTTGACTTAAGCGGAAATGAGCTCTCCTTTTT
AACAGATAGCCTATCTAAATTCACCACTTCTCTTCAGACACTGATACTGA
GGCAGAACAGGATTTCCTACCTGCCCTCTGGCTTGCTTTCCGAAGCCAGC
AGTCTGACGCACCTTGATTTAAGTTCCAACCAGCTCAAGATGGTCAACAT
ATCCAAGCTTCACGCAAAGACCACCACCAACTTAGCCATTTTAAAACTAG
ATAGAAACCCTTTTGACTGTACCTGTGACATCAGAGATTTTCGAAAATGG
ATGGATGASAATCTGAAGGTCACAATTCCCAGACTGACGGATGTCATTTG
TGCCAGTCCTGGGGATCAGCGTGGGAGGAGTATTGTGAGTCTGGAGCTCA
CAACTTGTGTTTCGGATACCATTGCG
>Sus_barbatus
AATTATTCTAGAAGCTACCCTTGCGATGAGAGAAAACAAAATGGCTCTGT
CATTGCAGAGTGCAACAATCGTCAACTTCAGGAAGTACCCCGAAGAGTGG
GCAACTATGTGACTGAACTGGACCTGTCTGATAACTTCATCAGACACATA
ACCAATGAATCCTTTCAAGGGCTGCAAAATCTGACTAAAATAAATCTAAA
CCACAACGCCAAGCTGTGGCCCCAGAGTGAAAACGGTATGACTATTACAG
ATGGGGCGTTTCTCAACCTCCATCACCTCAGGGAGTTGCTGCTGGAAGAC
AACCAGTTACGTGAAATACCCACTGGCTTGCCAGAATCTTTGAGAGAACT
TAGTCTAATTCAAAACAAAATCATTCTGTTAAATACAAAGAACATGTTTG
GACTTAGGAAACTGGAAAGTCTCTATTTGGGCTGGAACTGCTATTTTACT
TGTAATGACACCTTTATCATAGACGAGGGAGCATTTGAAAATTTTACGAA
TTTGAAGATGCTGTCATTATCTTTTAACACCCTTTACCGGGTGCCACCCA
AACTGCCCAGCTCCCTGACAAAACTCTATCTTAGCAATACCAAGATAAGA
AACATCAATCAGGAAGACTTCAAGGGGCTGGGAAATCTAAGAGTACTGGA
TCTAAGCGGGAACTGCCCGAGATGTTTTAACGCACCCTTTCCCTGCAACC
CTTGCCCCGGAGATGCTTCAATTCAAATACACCCTCTGGCTTTTCGCTAC
CTGACCGAACTTCGCTACCTAAACCTCTCTAGCACTTCGCTCCGGAGGAT
TCCCGCAACTTGGTTTGAGAATCTGCATCATTTGAAGGTGCTGCACCTGG
AATTCAACTATTTGATGGACGAAATCGCCTCTGGGGAATTTTTGGCGAAA
TTGCCCTCCTTAGAAATACTTGACTTATCTTACAACTATGAACAGAAAAA
ATATCCCCAGTACATTAATATTTCCCATTACTTTGCTAATCTTACATCTC
TCCAGATATTACACTTAAGAGCTTATGTCTTCCAGGAACTTAGAAAAGAA
GATTTCCAGCCTCTGAGAAACCTCTTGCATTTAAAGTTTATCAATTTGGG
CATTAACTTCATTAAGCAAATTGATTTTACCATTTTCTCGGAGTTCTCCA
ACCTGTCAATCATTTACTTGTCAGAAAACAGAATATCGCCCTTAGTCAAT
AATACCGGGCAAAAGACTGGAGATAGACCCTCTTTCCAAAGTCATGTCCT
TAAGCCACGCTCAGCAACTCCTAAGTTTGACCCACATACAAATTTTTATC
ATAACACCAAGCCTTTAATAAAACCACAGTGTTCACGTTATGGCAAAGCC
TTAGATTTAAGCTTGAACAGTATTTTCTTTATTGGGCCAAACCAATTTGA
AGCCTTTAAGGACATTGCCTGTTTAAATCTGTCTTCAAATGGCAACGGGC
AGGTGTTACATGGATCTGAATTTTCACATTTGCCTGGTATCAAGTATTTG
GACTTGACAAACAATAGACTAGACTTTGACGATGACGCTGCTTTCAGTGA
GCTGCCGTTGTTAGAAGTTCTGGATCTGAGCTACAACGCCCACTATTTCC
GAATAGCAGGAGTGACACACCGTCTAGGATTTATTCAAAATTTGCCTCAG
CTGAGAGTTTTAAACTTGAGCCACAACAGCATCTTTACTTTAACAGAAAC
GTACTTAAAAAGCACGTCCCTGAAAGAATTAGTTTTCAGTGGAAACCGCC
TGGACCTTTTGTGGAATGCCCAAGATGACAGGTACTGGCAAATTTTCAAA
AATCTCAGCACGCTGACCCATCTCGATTTATCATCTAATAACCTTCAGCA
CATCCCGAGTGAAGCCTTCCTTAACTTGCCCCAGACTCTCACCGAACTAT
ATATAAGTGATAATAGGTTAAATTTCTTTAACTGGTCATTACTCCAGCAG
TTTCCGAATCTCACCTTGCTTGACTTAAGCGGAAATGAGCTCTCCTTTTT
AACAGATAGCCTATCTAAATTCACCACTTCTCTTCAGATACTGATACTGA
GGCAGAACAGGATTTCCTACCTGCCCTCTGGCTTGCTTTCCGAAGCCAGC
AGTCTGACGCACCTTGATTTAAGTTCCAACCAGCTCAAGATGGTCAACAT
ATCCAAGCTTCACGCAAAGACCACCACCAACTTAGCCATTTTAAAACTAG
ATAGAAACCCTTTTGACTGTACCTGTGACATCAGAGATTTTCGAAAATGG
ATGGATGAGAATCTGAAGGTCACAATTCCCAGACTGACGGATGTCATTTG
TGCCAGTCCTGGGGATCAGCGTGGGAGGAGTATTGTGAGTCTGGAGCTCA
CAACTTGTGTTTCGGATACCATTGCG
>Sus_cebifrons
AATTATTCTAGAAGCTACCCTTGCGATGAGAGAAAACAAAATGGCTCTGT
CATTGCAGAGTGCAACAATCGTCAACTTCAGGAAGTACCCCGAAGAGTGG
GCAACTATGTGACTGAACTGGACCTGTCTGATAACTTCATCAGACGCATA
ACCAATGAATCCTTTCAAGGGCTGCAAAATCTGACTAAAATAAATCTAAA
CCACAACGCCAAGCTGTGGCCCCAGAGTGAAAACGGTATGACTATTACAG
ATGGGGCGTTTCTCAACCTCCATCACCTCAGGGAGTTGCTGCTGGAAGAC
AACCAGTTACGTGAAATACCCACTGGCTTGCCAGAATCTTTGAGAGAACT
TAGTCTAATTCAAAACAAAATCATTCTGTTAAATACAAAGAACATGTTTG
GACTTAGGAAACTGGAAAGTCTCTATTTGGGCTGGAACTGCTATTTTACT
TGTAATGAAACCTTTATCATAGACGAGGGAGCATTTGAAAATTTTACGAA
TTTGAAGATGCTGTCATTATCTTTTAACACCCTTTACCGGGTGCCACCCA
AACTGCCCAGCTCCCTGACAAAACTCTATCTTAGCAACACCAAGATAAGA
AACATCAATCAGGAAGACTTCAAGGGGCTGGAAAATCTAAGAGTACTGGA
TCTAAGCGGGAACTGCCCGAGATGTTTTAACGCACCCTTTCCCTGCAACC
CTTGCCCCGGAGATGCTTCAATTCAAATACACCCTCTGGCTTTTCGCTAC
CTGACCGAACTTCGCTACCTAAACCTCTCTAGCACTTCGCTCCGGAGGAT
TCCCGCAACTTGGTTTGAGAATCTGCATCATTTGAAGGTGCTGCACCTGG
AATTCAACTATTTGATGGACGAAATCGCCTCTGGGGAATTTTTGGCGAAA
TTGCCCTCCTTAGAAATACTTGACTTATCTTACAACTATGAACAGAAAAA
ATATCCCCAGTACATTAATATTTCCCATTACTTTGCTAATCTTACATCTC
TCCAGATATTACACTTAAGAGCTTATGTCTTCCAGGAACTTAGAAAAGAA
GATTTCCAGCCTCTGAGAAACCTCTTGCATTTAAAGTTTATCAATTTGGG
CATTAACTTCATTAAGCAAATTGATTTTACCATTTTCTCGGAGTTCTCCA
ACCTGTCAATCATTTACTTGTCAGAAAACAGAATATCGCCCTTAGTCAAT
AATACCGGGCAAAAGACTGGAGATAGACCCTCTTTCCAAAGTCATGTCCT
TAAGCCACGCTCAGCAACTCCTAAGTTTGACCCACATACAAATTTTTATC
ATAACACCAAGCCTTTAATAAAACCACAGTGTTCACGTTATGGCAAAGCC
TTAGATTTAAGCTTGAACAGTATTTTCTTTATTGGGCCAAACCAATTTGA
AGCCTTTAAGGACATTGCCTGTTTAAATCTGTCTTCAAATGGCAACGGGC
AGGTGTTACATGGATCTGAATTTTCACATTTGCCTGGTATCAAGTATTTG
GACTTGACAAACAATAGACTAGACTTTGACGATGACGCTGCTTTCAGTGA
GCTGCCGTTGTTAGAAGTTCTGGATCTGAGCTACAACGCCCACTATTTCC
GAATAGCAGGAGTGACACACCGTCTAGGATTTATTCAAAATTTGCCTCAG
CTGAGAGTTTTAAACTTGAGCCACAACAGCATCTTCACTTTAACAGAAAC
GTACTTAAAAAGCACGTCCCTGAAAGAATTAGTTTTCAGTGGAAACCGCC
TGGACCTTTTGTGGAATGCCCAAGATGACAGGTACTGGCAAATTTTCAAA
AATCTCAGCACGCTGACCCATCTCGATTTATCATCTAATAACCTTCAGCA
CATCCCGAGTGAAGCCTTCCTTAACTTGCCCCAGACTCTCACCGAACTAT
ATATAAGTGATAATAGGTTAAATTTCTTTAACTGGTCATTACTCCAGCAG
TTTCCGAATCTCACCTTGCTTGACTTAAGCGGAAATGAGCTCTCCTTTTT
AACAGATAGCCTATCTAAATTCACCACTTCTCTTCAGACACTGATACTGA
GGCAGAACAGGATTTCCTACCTGCCCTCTGGCTTGCTTTCCGAAGCCAGC
AGTCTGACGCACCTTGATTTAAGTTCCAACCAGCTCAAGATGGTCAACAT
ATCCAAGCTTCACGCAAAGACCACCACCAACTTAGCCATTTTAAAACTAG
ATAGAAACCCTTTTGACTGTACCTGTGACATCAGAGATTTTCGAAAATGG
ATGGATGAGAATCTGAAGGTCACAATTCCCAGACTGACGGATGTCATTTG
TGCCAGTCCTGGGGATCAGCGTGGGAGGAGTATTGTGAGTCTGGAGCTCA
CAACTTGTGTTTCGGATACCATTGCG
>Potamochoerus_porcus
AACTATTCTAGAAGCTACCCTTGCGATGAGAGAAAACAAAATGGCTCTGT
CATTGCAGAGTGCAGCAATCGTCAACTTCAGGAAGTACCCCGAAGAGTGG
GCAAATATGTGACTGAACTGGACCTGTCTGATAACTTCATCAGACGCATA
ACCAATGAATCCTTTCAAGGGCTGCAAAATCTGACTAAAATAAATCTAAA
CCACAACGCCAAGCTGTGGCCCCAGAGTGAAAACGGTATGACTATTACAG
ATGGGGCGTTTCTCAACCTCCATCGCCTCAGGGAGTTGCTGCTGGAAGAC
AACCAGTTACRTGAAATACCCACWGGCTTGCCAGAATCTTTGAGAGAACT
TAGTCTAATTCAAAACAAAATCATTCTGTTAANNNNNAAGAACATGTTTG
GACTTAGGAAACTGGAAAGTCTCTATTTGGGCTGGAACTGCTATTTTACT
TGTAATGAAACCTTTATCATAGACGAAGGAGCCTTTGAAAATTTTACGAA
TTTGAAGGTGCTGTCATTATCTTTTAACACCCTTTACCGGGTGCCACCCA
AACTGCCCAGCTCCCTGACAAATCTCTATCTTAGCAACACCAAGATAAGA
AACATCAATCAGGAAGACTTCAAGGGGCTGGAAAATCTAAGAGTACTGGA
TCTAAGCGGGAACTGCCCAAGATGTTTTAACGCACCCTTTCCCTGCAACC
CTTGCCCCGGAGATGCTTCAATTCAAATACACCCTCTGGCTTTTCGCTAC
CTGACCGAACTTCGCTACCTAAACCTCTCTAGCACTTCGCTCCGGAGGAT
TCCCGCAACTTGGTTTGAGAATCTGCATCATCTGAAGGTGCTGCACCTGG
AATTCAACTATTTGGTGGACGAAATCGCCTCTGGGGAATTTTTGGCGAAA
TTGCCCTCCTTAGAAATACTTGACTTATCTTACAACTATGAACAGAAAAA
ATATCCCCAGTACATTAATATTTCCCGTTACTTTGCTAATCTTACATCTC
TCCAGATGTTACACTTAAGAGCTTATGTCTTCCAGGAACTTAGAAAAGAA
GATTTCCAGCCTCTGAGAAACCTCTTGCATTTAAAGTTTATCAACTTGGG
CATTAACTTCATTAAGCAAATTGATTTTACCATTTTCGCGGAGTTCTCCA
ACCTGTCATTCATTTACTTGTCAGAAAACAGAATATCGCCCTTAGTCAAT
AATACCGGGCAAAAGAATGGAAACAGACCCTCTTTCCAAAGTCATGTCCT
TAAGCCACGCTCAGCAACTCCTAAGTTTGACCCACATTCAAATTTTTATC
ATAACACCAAGCCTTTAATAAAACCACAGTGTTCACGTTATGGCAAAGCC
TTAGATTTAAGCTTGAACAGTATTTTCTTTATTGGGCCAAACCAATTTGA
AGCCTTTAAGGACATTGCCTGTTTAAATCTGTCTTCAAATGGCAACGGGC
AGGTGTTACATGGATCTGAATTTTCACATTTGCCTGGTATCAAGTATTTG
GACTTGACAAACAATAGACTAGACTTTGACGATGACGCTGCTTTCAGTGA
GCTGCCGTTGTTAGAAGTTCTGGATCTGAGCTACAACGCACACTATTTCC
GAATAGCAGGAGTGACACACCGTCTAGGATTTATTCAAAATTTGCCTCAG
CTGAGAGTTTTAAACTTGAGCCACAACAGCATCTTTACTTTAACAGAAAC
GTACTTAAAAAGCACGTCCCTGAAAGAATTGGTTTTCAGTGGAAACCGCC
TGGACCTTTTGTGGAATGCCCAAGATGACAGGTACTGGCAAATTTTCAAA
AATCTCAGCAAGCTGACCCATCTCGATTTATCGTCTAATAACCTTCAGCA
CATCCCGAGTGAAGCCTTCCTTAACTTGCCCCAGACTCTCACCGAACTAT
ATATAAGTGATAATAGGTTAAATTTCTTTAACTGGTCATTACTCCGGCAG
TTTCCGAATCTCACCTTGCTTGACTTAAGCGGAAATGAGCTCTCCTTTTT
AACAGATAGCCTGTCTGAATTCACNNCTTCTCTTCAGACACTGATACTGA
GGCAAAACAGGATTTCCTCCCTGCCCTCTGGCTTGCTTTCCGAAGCCAGC
AGTCTGACGCACCTTGATTTAAGTTCCAACCAGCTCAAGATGATCAATAT
ATCCAAGCTTCACGCAAAGACCACCACCAACTTAGCCGTTCTAAAACTAG
ATAGAAACCCTTTTGACTGTACCTGCGACATCAGAGATTTTCGAAAGTGG
ATGGATGGGAATCTGAAGGTCACAATCCCCAGACTGACGGATGTCATTTG
CGCCAGTCCTGGGGATCAGCGTGGGAGGAGTATTGTGAGTCTGGAGCTCA
CAACTTGTGTTTCGGATACCATTGCG
>Potamochoerus_larvatus
AACTATTCTAGAAGCTACCCTTGCGATGAGAGAAAACAAAATGGCTCTGT
CATTGCAGAGTGCAGCAATCGTCAACTTCAGGAAGTACCCCGAAGAGTGG
GCAAATATGTGACTGAACTGGACCTGTCTGATAACTTCATCAGACGCATA
ACCAATGAATCCTTTCAAGGGCTGCAAAATCTGACTAAAATAAATCTAAA
CCACAACGCCAAGCTGTGGCCCCAGAGTGAAAACGGTATGACTATTACAG
ATGGGGCGTTTCTCAACCTCCATCGCCTCAGGGAGTTGCTGCTGGAAGAC
AACCAGTTACATGAAATACCCACAGGCTTGCCAGAATCTTTGAGAGAACT
TAGTCTAATTCAAAACAAAATCATTCTGTTAANNNNNAAGAACATGTTTG
GACTTAGGAAACTGGAAAGTCTCTATTTGGGCTGGAACTGCTATTTTACT
TGTAATGAAACCTTTATCATAGACGAAGGAGCATTTGAAAATTTTACGAA
TTTGAAGGTGCTGTCATTATCTTTTAACACCCTTTACCGGGTGCCACCCA
AACTGCCCAGCTCCCTGACAAATCTCTATCTTAGCAACACCAAGATAAGA
AACATCAATCAGGAAGACTTCAAGGGGCTGGAAAATCTAAGAGTACTGGA
TCTAAGCGGGAACTGCCCAAGATGTTTTAACGCACCCTTTCCCTGCAACC
CTTGCCCCGGAGATGCTTCAATTCAAATACACCCTCTGGCTTTTCGCTAC
CTGACCGAACTTCGCTACCTAAACCTCTCTAGCACTTCGCTCCGGAGGAT
TCCCGCAACTTGGTTTGAGAATCTGCATCATCTGAAGGTGCTGCACCTGG
AATTCAACTATTTGGTGGACGAAATCGCCTCTGGGGAATTTTTGGCGAAA
TTGCCCTCCTTAGAAATACTTGACTTATCTTACAACTATGAACAGAAAAA
ATATCCCCAGTACATTAATATTTCCCGTTACTTTGCTAATCTTACATCTC
TCCAGATGTTACACTTAAGAGCTTATGTCTTCCAGGAACTTAGAAAAGAA
GATTTCCAGCCTCTGAGAAACCTCTTGCATTTAAGGTTGATCAACTTGGG
CATTAACTTCATTAAGCAAATTGATTTTACCATTTTCGCGGAGTTCTCCA
ACCTGTCATTCATTTACTTGTCAGAAAACAGAATATCGCCCTTAGTCAAT
AATACCGGGCAAAAGAATGGAAACAGACCCTCTTTCCAAAGTCATGTCCT
TAAGCCACGCTCAGCAACTCCTAAGTTTGACCCACATTCAAATTTTTATC
ATAACACCAAGCCTTTAATAAAACCACAGTGTTCACGTTATGGCAAAGCC
TTAGATTTAAGCTTGAACAGTATTTTCTTTATTGGGCCAAACCAATTTGA
AGCCTTTAAGGACATTGCCTGTTTAAATCTGTCTTCAAATGGCAACGGGC
AGGTGTTACATGGATCTGAATTTTCACATTTGCCTGGTATCAAGTATTTG
GACTTGACAAACAATAGACTAGACTTTGACGATGACGCTGCTTTCAGTGA
GCTGCCGTTGTTAGAAGTTCTGGATCTGAGCTACAACGCACACTATTTCC
GAATAGCAGGAGTGACACACCGTCTAGGATTTATTCAAAATTTGCCTCAG
CTGAGAGTTTTAAACTTGAGCCACAACAGCATCTTTACTTTAACAGAAAC
GTACTTAAAAAGCACGTCCCTGAAAGAATTGGTTTTCAGTGGAAACCGCC
TGGACCTTTTGTGGAATGCCCAAGATGACAGGTACTGGCAAATTTTCAAA
AATCTCAGCAAGCTGACCCATCTCGATTTATCGTCTAATAACCTTCAGCA
CATCCCGAGTGAAGCCTTCCTTAACTTGCCCCAGACTCTCACCGAACTAT
ATATAAGTGATAATAGGTTAAATTTCTTTAACTGGTCATTACTCCGGCAG
TTTCCGAATCTCACCTTGCTTGACTTAAGCGGAAATGAGCTATCCTTTTT
AACAGATAGCCTGTCTGAATTCACNNCTTCTCTTCAGACACTGATACTGA
GGCAGAACAGGATTTCCTCCCTGCCCTCTGGCTTGCTTTCCGAAGCCAGC
AGTCTGACGCACCTTGATTTAAGTTCCAACCAGCTCAAGATGATCAACAT
ATCCAAGCTTCACGCAAAGACCACCACCAACTTAGCCGTTCTAAAACTAG
ATAGAAACCCTTTTGACTGTACCTGCGACATCAGAGATTTTCGAAAGTGG
ATGGATGGGAATCTGAAGGTCACAATCCCCAGACTGACGGATGTCATTTG
CGCCAGTCCTGGGGATCAGCGTGGGAGGAGTATTGTGAGTCTGGAGCTCA
CAACTTGTGTTTCGGATACCATTGCG
>Phacochoerus_africanus
AATTATTCTAGAAGCTACCCTTGCGATGAGAGAAAACAAAATGGCTCTGT
CATTGCAGAGTGCAGCAATCGTCAACTTCAGGAAGTACCCCGRAGAGTGG
GCAAATATGTGACTGAACTGGACCTGTCTGACAACTTCATCAGACGCATA
ACCAATGAATCCTTTCAAGGGCTGCAAAATCTGACTAAAATAAATCTAAA
CCACAACGCCAAGCTGTGGCCCCAGAGTGAAAACGGTATGACTATTACAG
ATGGGGCGTTTCTCAACCTCCATCGCCTCAGGGAGTTGCTGCTGGAAGAC
AACCAGTTACATGAAATACCCACTGGCTTGCCAGAATCTTTGAGAGAACT
TAGTCTAATTCAAAACAAAATCAYTCTGTTAAATAKAAAGAACATGTTTG
GACTTAGGAAACTGGAAAGTCTCTATTTGGGCTGGAACTGCTATTTTACT
TGTAATGAAACCTTTATCATAGACGAAGGAGCATTTGAAAATTTTACGAA
TTTGAAGGTGCTGTCATTATCTTTTAACACCCTTTACCGGGTGCCACCCA
AACTGCCCAGCTCCCTGACAAAACTCTATCTTAGCAACACCAAGATAAGA
AACATCAGTCAGGAAGACTTCAAGGGGCTGGAAAATCTAAGAGTACTGGA
TCTAAGCGGGAACTGCCCAAGATGTTTTAACGCCCCCTTTCCCTGCAACC
CTTGCCCCGGAGATGCTTCAATTCAAATACACCCTCTGGCTTTTCGCTAC
CTGACCGAACTTCTCTACCTAAACCTCTCYAGCACTTCGCTCCGGAGGAT
TCCCGCAACTTGGTTTGAGAMTCTGCATCATCTGAAGGTGCTGCACCTGG
AGTTCAACTATTTGGTGGACGAAATCGCCTCTGGGGAATTTTTGGCGAAA
TTGCCCTCCTTAGAAATACTTGACTTATCTTACAACTATGAACAGAAAAA
ATATCCCCAGTACATTAATATTTCCCATTACTTTGCTAATCTTACATCTC
TCCAGATATTACACTTAAGAGCTTATGTCTTCCAGGAACTTAGAAAAGAA
GATTTCCAGCCTCTGAGAAACCTCTTGCATTTAAGGGTGATCAACTTGGG
CATTAACTTCATTAAGCAAATTGATTTTACCATTTTCACGGAGTTCTCCA
ACGTGTCAATGATTTACTTGTCAGAAAACAGAATATCGCCCTTAGTCAAT
AATACCGGGCAAAAGAATGGAAATAGACCCTCTTTCCAAAGTCATGTCCT
TAAGCCACGCTCAGCAACTCCTAAGTTTGACCCACATTCAAATTTTTATC
ATAACACCAAGCCTTTAATAAAACCACAGTGTTCCCGTTATGGCAAAGCC
TTAGATTTAAGCTTGAACAGTATTTTCTTTATTGGGCCAAACCARTTTGA
AGCCTTTAAGGACATTGCCTGTTTAAATCTGTCTTCAAATGGCAACGGGC
AGGTGTTACATGGATCTGAATTTTCACATTTGCCTGGTATCAAGTATTTG
GACTTGACAAACAATAGACTAGACTTTGACGATGACGCTGCTTTCAGTGA
GCTGCCGTTGTTAGAAGTTCTGGATCTGAGCTACAACGCACACTATTTCC
GAATAGCAGGAGTGACACACCGTCTAGGATTTATTCAAAATTTGCCTCAG
CTGAGAGTTTTAAACTTGAGCCACAACAGCATCTTTACTTTAACAGAAAC
GTACTTAAAAAGCACGTCCCTGAAAGAATTGGTTTTCAGTGGAAACCGCC
TGGACCTTTTGTGGAATGCCCAAGATGACAGGTACTGGCAAATTTTCAAA
AATCTCAGCAAGCTGACCCATCTCGATTTATCGTCTAATAACCTTCAGCA
CATCCCGAGTGAAGCCTTCCTTAACTTGCCCCAGACTCTCACCGAACTAT
ATRTAAGTGATAATAGGTTAAATTTCTTTAACTGGTCATTGCTCCAGCAG
TTTCCGAATCTCACCTTGCTTGACTTAAGCGGAAATGAGCTCGCCTTTTT
AACCGATAGCCTGTCTGAATTCACAAGTTCTCTTCAGACACTGATACTGA
GGCAAAACCGGATTTCCTMCCTGCCCTCTGGCTTGCTTTCCGAAGCCAGC
AGTCTGACGCACCTTGATTTAAGTTCCAACCAGCTCAAGANGGTCAACAT
ATCCAAGCCTCACGCCAAGACCACCACCAACTTAGCCGTCTTAAAACTAG
ATAGAAACCCTTTTGACTGTACCTGTGACATCAGAGATTTTCGAAAATGG
ATGGATGAGAATCTGAAGGTGACAATCCCCAGACTGACGGATGTCATTTG
TGCCAGTCCCGGGGATCAGCGTGGGAGGAGYATTGTGAGTCTGGAGCTCA
CAACCTGTGTTTCGGATACCATTGCG
>Babyrousa_babyrussa
AATTATTCTAGAAGCTACCCTTGCGATGAGAGAAAACAAAATGGCTCTGT
CATTGCAGAGTGCAACAATCGTCAACTTCAGGAAGTACCCCGAAGAGTGG
GCAAATACGTGACTGAACTGGACCTGTCTGATAACTTCATCAGACGCATA
ACCAATGAATCATTTCAAGGGCTGCAAAATCTGACTAAAATAAATCTAAA
CCACAATGCCAAGCTGTGGCCCCAGAGTGAAAACGGTATGACTATTACAG
ATGGGGCGTTTCTCAACCTCCATCACCTCAGGGAGTTGCTGCTGGAAGAC
AACCAGTTACGTGAAATACCCACTGGCTTGCCAGAATCTTTGAGAGAACT
TAGTCTAATTCAAAACAAAATCATTCTGTTAAATATAAAGAACATGTTTG
GACTTAGGAAACTGGAAAGTCTCTATTTGGGCTGGAACTGCTATTTTACT
TGTAATGAAACCTTTATCATAGATGAGGGAGCATTTGAAAATTTTACGAA
TTTGAAGGTGCTGTCATTATCTTTTAACACCCTTTACCGGGTGCCACCCA
AACTGCCCAGCTCCCTGACAAAACTCTATCTTAGCAACACCAAGATAAGA
AACATCAATCAGGAAGACTTCAAGGGGCTGGAAAATCTAAGAGTACTGGA
TCTAAGCGGGAACTGCCCAAGATGTTTTAATGCACCCTTTCCCTGCAACC
CTTGCCCCGGAGATGCTTCAATTCAAATACACCCTCTGGCTTTTCGCTAC
CTGACCGAACTTCGCTACCTAAACCTCTCTAGCACTTCGCTTCGGAGGAT
TCCCGCAACTTGGTTTGAGAATCTGCATCATCTGAAGGTGCTGCACCTGN
NNNNNNNNNNNNNNNNNNNNNNNNNNNNNNNNNNNNNNNNNNNNNNNAAA
TTGCCCTCCTTAGAAATACTTGACTTATCTTACAACTATGAACAGAAAAA
ATATCCCCAGTACATTAATATTTCCCATTACTTTGCTAACCTTACATCTC
TCCAGATATTACACTTAAGAGCTTATGTCTTCCAGGAACTTAGAAAAGAA
GATTTCCAGCCTCTGAGAAACCTCTTACATTTAAAGTTTATCAACTTGGG
CATTAACTTCATTAAGCAAATTGATTTTACCATTTTCACGGAGTTCTCCA
ACCTGTCAATCATTTACTTGTCAGAAAACAGAATATCGCCCTTGGTCAAT
AATACCGGGCAAAAGAATGGAAATAGACCCTCTTTCCCAAGTCATGTCNT
TAAGCCACGCTCAGCAACNCCTAAGTTTGACCCACATTCAAATTTTTATC
ATAACACCAAGCCTTTAATAAAACCACAGTGTTCACGTTATGGCAAAGCC
TTAGATTTAAGCTTGAACAGTATTTTCTTTATTGGGCCAAACCAATTTGA
AGCCTTTAAGGACATTGCCTGTTTAAATCTGTCTTCAAATGGCAACGGGC
AGGTGTTACATGGATCTGAATTTTCACACTTGCCTGGTATCAAGTACTTG
GACTTGACAAACAACAGACTAGACTTTGACGATGACGCTGCTTTCAGTGA
GCTGCCGTTGTTAGAAGTTCTGGATCTGAGCTACAACGCACACTATTTCC
GAATAGCAGGAGTGACACACCGTCTAGGATTTATTCAAAATTTGCCTCAG
CTGAGAGTTTTAAACTTGAGCCACAACAGCATCTTTACTTTAACAGAAAC
GTACTTAAAAAGCACGTCCCTGAAAGAATTAGTTTTCAGTGGAAACCGCC
TGGACCTTTTGTGGAATGCCCAAGATGACAGGTACTGGCAAATTTTCAAA
AATCTCAGCAAGCTGACCCATCTCGATTTATCATCTAATAACCTTCAGCA
CATCCCGAGTGAAGCCTTCCTTAACTTGCCCCAGACTCTCACCGAACTAT
ATGTAAGTGACAATAGGTTAAATTTCTTTAACTGGTCATTACTCCAGCAG
TTTCCGAATCTCACCTTGCTTGACTTAAGCGGAAATGAGCTATCCTTTTT
AACAGATAGCCTATCTAAATTCACAACTTCTCTTCAGACACTGATACTGA
GGCAAAACAGGATTTCCTACCTGCCCTCTGGCTTGCTTTCCGAAGCCAGC
AGTCTGACGCACCTTGATTTGAGTTCCAACCAGCTCAAGATGATCAACAT
ATCCAAGCTTCACGCAAAGACCACCACCAACTTAGCCATTTTAAAACTAG
ATAGAAACCCTTTTGACTGTACCTGTGACATCAGAGACTTTCGAAAATGG
ATGGATGGGAATCTGAAGGTCACAATTCCCAGACTGACGGATGTCATTTG
TGCCAGTCCTGGGGATCAACGTGGGAGGAGTATTGTGAGTCTGGAGCTCA
CAACTTGTGTTTCGGATACCGTTGCG
